# Supplementary material for: Integrated bioinformatics analysis of dendritic cells hub genes reveal potential early tuberculosis diagnostic markers
Source: BMC Med Genomics. 2023 Sep 8;16:214. doi: 10.1186/s12920-023-01646-0 (PMC10492340; doi:10.1186/s12920-023-01646-0)
Supplement: Supplementary file 4 — Supplementary Material 4: Table S2 GO analysis for genes.Table S3 KEGG analysis for genes. [file 12920_2023_1646_MOESM4_ESM.xlsx]

## Sheet: GO
Table S2 GO analysis for genes
	ONTOLOGY	ID	Description	GeneRatio	BgRatio	pvalue	p.adjust	qvalue	geneID	Count
GO:0019221	BP	GO:0019221	cytokine-mediated signaling pathway	112/1553	486/18800	4.09e-24	2.35e-20	1.77e-20	ACKR3/ACSL1/AGPAT1/AIM2/BIRC2/BIRC3/CCL1/CCL14/CCL17/CCL19/CCL20/CCL22/CCL23/CCL26/CCL3/CCL3L1/CCL3L3/CCL5/CCR1/CCR2/CCR4/CCR5/CCR7/CD70/CEBPA/CLCF1/CMKLR1/CPNE1/CRLF2/CSF1/CSF1R/CSF2RA/CX3CL1/CXCL1/CXCL11/CXCL2/CXCL3/CXCL9/CXCR1/CXCR2/CXCR4/CXCR5/DUOX1/DUOX2/EBI3/EDN1/EGR1/FLT3/GFI1/HSPA1A/HSPA1B/IFI27/IFITM1/IFNB1/IFNLR1/IL12B/IL15/IL15RA/IL17RD/IL22RA2/IL23R/IL2RA/IL31RA/IL7R/IRAK2/IRF1/IRF7/I…	112
GO:1902105	BP	GO:1902105	regulation of leukocyte differentiation	74/1553	283/18800	1.3e-19	3.75e-16	2.82e-16	ADA/ADAM8/BCL6/C1QC/CAMK4/CCL19/CCL3/CCR1/CCR2/CD80/CD83/CD86/CR1/CSF1/EVI2B/FBN1/FCGR2B/FES/FGL2/FOXP1/GPR55/HLA-B/HLA-G/ID2/IFNB1/IFNL1/IL12B/IL15/IL15RA/IL23A/IL23R/IL27/IL2RA/IL4I1/IL7R/INHBA/INPP5D/IRF1/IRF4/IRF7/JAK3/KAT2A/LAG3/LGALS9/MAFB/MYB/NFKBID/NFKBIZ/NLRP3/PIK3R6/PNP/POU4F1/PTPN6/RARA/RASSF2/RIPK2/ROR2/RUNX3/SASH3/SLC46A2/SLC9B2/SYK/TAL1/TGFB1/TLR4/TMEM176A/TNF/TNFAIP6/TNFSF4/TNFSF9/…	74
GO:0009615	BP	GO:0009615	response to virus	89/1553	392/18800	6.33e-19	1.21e-15	9.11e-16	AIM2/APOBEC3F/APOBEC3G/APOBEC3H/BCL2/BCL2L1/BCL3/BIRC2/BIRC3/CCL19/CCL22/CCL5/CD207/CLU/CXCL9/CXCR4/DDX60/DDX60L/DHX58/DTX3L/DUOX2/EIF2AK2/EXOSC5/FGL2/FOSL1/GBP1/HERC5/IFI27/IFI44/IFI44L/IFI6/IFIH1/IFIT1/IFIT2/IFIT3/IFIT5/IFITM1/IFNB1/IFNL1/IFNLR1/IL12B/IL15/IL23A/IL23R/IL27/IRF1/IRF7/ISG15/ISG20/ITGB8/LGALS8/LGALS9/MAPK11/MID2/MLKL/MST1R/MX1/MX2/NFKB1/NLRC5/NLRP3/NT5C3A/OAS1/OAS2/OAS3/OASL/PARP9…	89
GO:0001819	BP	GO:0001819	positive regulation of cytokine production	99/1553	475/18800	3.69e-18	5.16e-15	3.88e-15	ADAM8/ADORA2B/AGPAT1/AIF1/AIM2/ALOX15B/ARHGEF2/BCL3/C3AR1/C5/CADM1/CCL1/CCL19/CCL3/CCR2/CCR7/CD200/CD274/CD36/CD55/CD80/CD83/CD86/CLU/CRLF2/CSF1R/CX3CL1/DHX58/EBI3/EGR1/EIF2AK2/FOXP1/FURIN/HGF/HILPDA/HLA-F/HLA-G/HSPA1A/HSPA1B/HTR2B/IDO1/IFIH1/IFNL1/IL12B/IL15/IL16/IL23A/IL23R/IL27/IRF1/IRF4/IRF7/ISG15/KAT2A/LAPTM5/LGALS9/LRRK2/MAPK11/MAPK13/MCOLN2/NLRP3/NR4A3/OAS1/OAS2/OAS3/PDE4B/PELI1/PNP/PTAFR/…	99
GO:0002683	BP	GO:0002683	negative regulation of immune system process	92/1553	425/18800	4.49e-18	5.16e-15	3.88e-15	ADA/ADORA1/ADORA2A/ADTRP/ALOX15/BCL6/C1QC/C5/CCL3/CCR2/CD200/CD274/CD55/CD80/CD86/CLEC4G/CR1/CX3CL1/DHX58/DPP4/DUSP1/FBN1/FCGR2B/FCRLB/FGL1/FGL2/FURIN/GBP1/GCSAM/GPER1/GPNMB/GPR55/GREM1/HLA-B/HLA-DOB/HLA-F/HLA-G/ID2/IDO1/IFNB1/IFNL1/IL12B/IL2RA/IL31RA/IL4I1/IL7R/INHBA/INPP5D/IRF1/ISG15/JAK3/LAG3/LAPTM5/LDLR/LGALS9/LRRC32/MAFB/NBL1/NLRC5/NR1D1/OAS1/OAS3/PARP14/PELI1/PPARG/PTGER4/PTPN22/PTPN6/RARA/…	92
GO:0050863	BP	GO:0050863	regulation of T cell activation	80/1553	342/18800	6.09e-18	5.84e-15	4.39e-15	ADA/ADAM8/ADORA2A/AIF1/BCL6/CAMK4/CCL19/CCL5/CCR2/CCR7/CD274/CD5/CD55/CD70/CD80/CD83/CD86/CLEC4G/CR1/DPP4/EBI3/EFNB1/EFNB2/FCGR2B/FCHO1/FGL1/FGL2/GPNMB/HES1/HLA-DMA/HLA-DMB/HLA-DOB/HLA-G/IDO1/IFNB1/IFNL1/IL12B/IL15/IL23A/IL23R/IL27/IL2RA/IL4I1/IL7R/IRF1/IRF4/JAK3/KAT2A/LAG3/LAPTM5/LGALS9/LRRC32/MYB/NCK2/NFKBID/NFKBIZ/NLRP3/PELI1/PIK3CA/PIK3R6/PNP/PTPN22/PTPN6/RARA/RIPK2/RUNX3/SASH3/SDC4/SLC46A2/S…	80
GO:1903706	BP	GO:1903706	regulation of hemopoiesis	83/1553	371/18800	2.55e-17	2.09e-14	1.57e-14	ADA/ADAM8/BCL6/C1QC/CAMK4/CCL19/CCL3/CCR1/CCR2/CD80/CD83/CD86/CR1/CSF1/EVI2B/FBN1/FCGR2B/FES/FGL2/FOXP1/GPR171/GPR55/HLA-B/HLA-G/HSPA1A/HSPA1B/ID2/IFNB1/IFNL1/IL12B/IL15/IL15RA/IL23A/IL23R/IL27/IL2RA/IL4I1/IL7R/INHBA/INPP5D/IRF1/IRF4/IRF7/ISG15/JAK3/KAT2A/LAG3/LGALS9/MAFB/MEIS1/MYB/NFKBIA/NFKBID/NFKBIZ/NLRP3/PIK3R6/PNP/POU4F1/PTK2B/PTPN6/RARA/RASSF2/RIPK2/ROR2/RUNX3/SASH3/SCIN/SLC46A2/SLC9B2/STAT…	83
GO:0007159	BP	GO:0007159	leukocyte cell-cell adhesion	84/1553	381/18800	4.15e-17	2.98e-14	2.24e-14	ADA/ADAM8/ADORA2A/ADTRP/AIF1/ALOX5/BCL6/CCL19/CCL5/CCR2/CCR7/CD274/CD5/CD55/CD70/CD80/CD83/CD86/CLEC4G/CLEC4M/CR1/DPP4/EBI3/EFNB1/EFNB2/FCGR2B/FCHO1/FGL1/FGL2/GPNMB/HES1/HLA-DMA/HLA-DMB/HLA-DOB/HLA-G/ICAM1/IDO1/IFNB1/IFNL1/IL12B/IL15/IL23A/IL23R/IL2RA/IL4I1/IL7R/IRF1/ITGA4/ITGA5/JAK3/LAG3/LAPTM5/LGALS9/LRRC32/MYB/NCK2/NFKBID/NFKBIZ/NLRP3/NR4A3/OLR1/PELI1/PIK3CA/PIK3R6/PNP/PODXL2/PTAFR/PTPN22/PTPN…	84
GO:1903131	BP	GO:1903131	mononuclear cell differentiation	91/1553	433/18800	5.04e-17	3.22e-14	2.42e-14	ADA/ADAM8/BCL2/BCL3/BCL6/BLNK/C17orf99/CAMK4/CCL19/CCR2/CCR7/CD80/CD83/CD86/CLCF1/CR1/CSF1/CSF1R/DHRS2/EGR1/ENTPD7/FASN/FCGR2B/FES/FGL2/FLT3/FOXP1/FZD7/HHEX/HLA-B/HLA-G/ID2/IFNB1/IFNL1/IKZF1/IL12B/IL15/IL15RA/IL23A/IL23R/IL27/IL2RA/IL31RA/IL4I1/IL7R/INHBA/INPP5D/IRF1/IRF4/IRF7/ITGA4/ITGB8/JAK3/KAT2A/KLF6/LAG3/LGALS9/LMBR1L/MAFB/MYB/NFIL3/NFKBID/NFKBIZ/NLRP3/PIK3R6/PIR/PNP/PPARG/PTGER4/PTK2B/PTPN2…	91
GO:0022407	BP	GO:0022407	regulation of cell-cell adhesion	94/1553	456/18800	5.67e-17	3.26e-14	2.45e-14	ABAT/ADA/ADAM19/ADAM8/ADORA2A/ADTRP/AIF1/ALOX5/BCL6/BMP6/C1QTNF1/CCL19/CCL5/CCR2/CCR7/CD274/CD5/CD55/CD70/CD80/CD83/CD86/CDH1/CITED2/CLEC4G/CR1/CX3CL1/DPP4/EBI3/EFNA5/EFNB1/EFNB2/EPB41L5/FCGR2B/FCHO1/FGL1/FGL2/GCNT2/GPNMB/HES1/HLA-DMA/HLA-DMB/HLA-DOB/HLA-G/IDO1/IFNB1/IFNL1/IL12B/IL15/IL23A/IL23R/IL2RA/IL4I1/IL7R/IRF1/ITGA4/JAK3/LAG3/LAPTM5/LGALS9/LRRC32/MDGA1/MYB/NCK2/NFKBID/NFKBIZ/NLRP3/NOTCH4/N…	94
GO:1903037	BP	GO:1903037	regulation of leukocyte cell-cell adhesion	78/1553	344/18800	1.06e-16	5.54e-14	4.17e-14	ADA/ADAM8/ADORA2A/ADTRP/AIF1/ALOX5/BCL6/CCL19/CCL5/CCR2/CCR7/CD274/CD5/CD55/CD70/CD80/CD83/CD86/CLEC4G/CR1/DPP4/EBI3/EFNB1/EFNB2/FCGR2B/FCHO1/FGL1/FGL2/GPNMB/HES1/HLA-DMA/HLA-DMB/HLA-DOB/HLA-G/IDO1/IFNB1/IFNL1/IL12B/IL15/IL23A/IL23R/IL2RA/IL4I1/IL7R/IRF1/ITGA4/JAK3/LAG3/LAPTM5/LGALS9/LRRC32/MYB/NCK2/NFKBID/NFKBIZ/NLRP3/NR4A3/PELI1/PIK3CA/PIK3R6/PNP/PTAFR/PTPN22/PTPN6/RARA/RIPK2/RUNX3/SASH3/SDC4/S…	78
GO:0070663	BP	GO:0070663	regulation of leukocyte proliferation	63/1553	254/18800	1.09e-15	5.23e-13	3.93e-13	ADA/AIF1/BCL2/BCL6/CCL19/CCL5/CCR2/CD274/CD55/CD70/CD80/CD86/CDKN1A/CLCF1/CLEC4G/CR1/CSF1/CSF1R/CSF2RA/EBI3/EFNB1/FCGR2B/FCGR3A/GPNMB/GREM1/HES1/HHEX/HLA-DMB/HLA-G/IDO1/IL12B/IL15/IL23A/IL23R/IL27/IL2RA/IL4I1/INPP5D/IRF1/IRS2/JAK3/LGALS9/LRRC32/NCK2/PELI1/PNP/PTPN22/PTPN6/RIPK2/SASH3/SDC4/ST6GAL1/SYK/TFRC/TLR4/TNFAIP3/TNFRSF4/TNFSF13B/TNFSF18/TNFSF4/TNFSF9/TWSG1/VAV3	63
GO:0070661	BP	GO:0070661	leukocyte proliferation	74/1553	330/18800	1.23e-15	5.45e-13	4.1e-13	ACE/ADA/AIF1/BCL2/BCL6/CCL19/CCL5/CCR2/CD274/CD55/CD70/CD80/CD86/CDKN1A/CLCF1/CLEC4G/CLU/CR1/CSF1/CSF1R/CSF2RA/CX3CL1/EBI3/EFNB1/FCGR2B/FCGR3A/FLT3/GPNMB/GREM1/HELLS/HES1/HHEX/HLA-DMB/HLA-G/HPRT1/IDO1/IFNB1/IL12B/IL15/IL23A/IL23R/IL27/IL2RA/IL4I1/IL7R/INPP5D/IRF1/IRS2/JAK3/LGALS9/LMBR1L/LRRC32/NCK2/PELI1/PNP/PTPN22/PTPN6/RIPK2/SASH3/SDC4/SLC11A1/ST6GAL1/SYK/TFRC/TLR4/TNFAIP3/TNFRSF4/TNFSF13B/TNFS…	74
GO:0051607	BP	GO:0051607	defense response to virus	68/1553	290/18800	1.69e-15	6.96e-13	5.23e-13	AIM2/APOBEC3F/APOBEC3G/APOBEC3H/BCL2/BCL2L1/BIRC2/BIRC3/CD207/CXCL9/DDX60/DDX60L/DHX58/DTX3L/EIF2AK2/EXOSC5/FGL2/GBP1/HERC5/IFI27/IFI44L/IFI6/IFIH1/IFIT1/IFIT2/IFIT3/IFIT5/IFITM1/IFNB1/IFNL1/IFNLR1/IL12B/IL15/IL23A/IL23R/IL27/IRF1/IRF7/ISG15/ISG20/MID2/MLKL/MX1/MX2/NLRC5/NT5C3A/OAS1/OAS2/OAS3/OASL/PARP9/PLSCR1/PMAIP1/PML/PTPN22/RNF125/RSAD2/SLFN11/SPON2/STAT1/TLR2/TLR7/TNFAIP3/TRIM6/TSPAN32/ZBP1/…	68
GO:0140546	BP	GO:0140546	defense response to symbiont	68/1553	291/18800	2.04e-15	7.81e-13	5.87e-13	AIM2/APOBEC3F/APOBEC3G/APOBEC3H/BCL2/BCL2L1/BIRC2/BIRC3/CD207/CXCL9/DDX60/DDX60L/DHX58/DTX3L/EIF2AK2/EXOSC5/FGL2/GBP1/HERC5/IFI27/IFI44L/IFI6/IFIH1/IFIT1/IFIT2/IFIT3/IFIT5/IFITM1/IFNB1/IFNL1/IFNLR1/IL12B/IL15/IL23A/IL23R/IL27/IRF1/IRF7/ISG15/ISG20/MID2/MLKL/MX1/MX2/NLRC5/NT5C3A/OAS1/OAS2/OAS3/OASL/PARP9/PLSCR1/PMAIP1/PML/PTPN22/RNF125/RSAD2/SLFN11/SPON2/STAT1/TLR2/TLR7/TNFAIP3/TRIM6/TSPAN32/ZBP1/…	68
GO:0045785	BP	GO:0045785	positive regulation of cell adhesion	89/1553	446/18800	3.09e-15	1.11e-12	8.35e-13	ADA/ADAM19/ADAM8/AIF1/ALOX15/ALOX5/BCL6/CCL19/CCL5/CCR2/CCR7/CD274/CD36/CD5/CD55/CD70/CD80/CD83/CD86/CITED2/CR1/CSF1/CX3CL1/DISC1/DOCK1/DPP4/EBI3/EFNB1/EFNB2/EPB41L5/FCHO1/FERMT2/GCNT2/HES1/HLA-DMA/HLA-DMB/HLA-DOB/HLA-G/IL12B/IL15/IL23A/IL23R/IL2RA/IL4I1/IL7R/ITGA4/ITGA5/JAK3/LGALS9/LIMS2/MAP4K4/MYB/NCK2/NFKBID/NFKBIZ/NID1/NLRP3/NR4A3/NRP1/PIK3CA/PIK3R6/PNP/PODXL/PPM1F/PRKCE/PTAFR/PTK2B/PTPN22/PT…	89
GO:0002831	BP	GO:0002831	regulation of response to biotic stimulus	76/1553	351/18800	3.78e-15	1.28e-12	9.61e-13	ADAM8/AIM2/APOBEC3F/APOBEC3G/BIRC2/BIRC3/BMP6/CADM1/CCL5/CD274/CD36/CD55/CR1/CX3CL1/DDX60/DHX58/DTX3L/FCGR2B/FGL2/FOXP1/HERC5/HLA-B/HLA-F/HLA-G/IFI35/IFIT1/IFNB1/IFNLR1/IL12B/IL15/IL23A/IL23R/IL27/IL4I1/IRF1/IRF7/ISG15/LAG3/LGALS9/LRP8/LY86/NCF1/NLRC5/OAS1/OAS3/OASL/OPTN/PARP14/PARP9/PIK3R6/PLSCR1/PPARG/PTPN1/PTPN22/PTPN6/RIPK2/RNF125/SASH1/SCIMP/SERPINB9/SERPING1/STAT1/SYK/TLR4/TNFAIP3/TRAFD1/TR…	76
GO:1903039	BP	GO:1903039	positive regulation of leukocyte cell-cell adhesion	60/1553	245/18800	9.78e-15	3.12e-12	2.35e-12	ADA/ADAM8/AIF1/ALOX5/BCL6/CCL19/CCL5/CCR2/CCR7/CD274/CD5/CD55/CD70/CD80/CD83/CD86/CR1/DPP4/EBI3/EFNB1/EFNB2/FCHO1/HES1/HLA-DMA/HLA-DMB/HLA-DOB/HLA-G/IL12B/IL15/IL23A/IL23R/IL2RA/IL4I1/IL7R/ITGA4/JAK3/LGALS9/MYB/NCK2/NFKBID/NFKBIZ/NLRP3/NR4A3/PIK3CA/PIK3R6/PNP/PTAFR/PTPN22/PTPN6/RARA/RIPK2/RUNX3/SASH3/SYK/TFRC/TNF/TNFSF13B/TNFSF4/TNFSF9/VAV1	60
GO:0032944	BP	GO:0032944	regulation of mononuclear cell proliferation	58/1553	233/18800	1.26e-14	3.83e-12	2.88e-12	ADA/AIF1/BCL2/BCL6/CCL19/CCL5/CCR2/CD274/CD55/CD70/CD80/CD86/CDKN1A/CLCF1/CLEC4G/CR1/CSF1/EBI3/EFNB1/FCGR2B/FCGR3A/GPNMB/HES1/HLA-DMB/HLA-G/IDO1/IL12B/IL15/IL23A/IL23R/IL27/IL2RA/IL4I1/INPP5D/IRF1/IRS2/JAK3/LGALS9/LRRC32/NCK2/PELI1/PNP/PTPN22/PTPN6/RIPK2/SASH3/SDC4/ST6GAL1/SYK/TFRC/TLR4/TNFRSF4/TNFSF13B/TNFSF18/TNFSF4/TNFSF9/TWSG1/VAV3	58
GO:0032946	BP	GO:0032946	positive regulation of mononuclear cell proliferation	43/1553	143/18800	2.97e-14	8.55e-12	6.43e-12	ADA/AIF1/BCL2/BCL6/CCL19/CCL5/CCR2/CD274/CD55/CD70/CD80/CD86/CDKN1A/CLCF1/CSF1/EBI3/EFNB1/FCGR3A/HES1/HLA-DMB/IL12B/IL15/IL23A/IL23R/IL2RA/IRS2/JAK3/LGALS9/NCK2/PELI1/PNP/PTPN22/RIPK2/SASH3/ST6GAL1/SYK/TFRC/TLR4/TNFRSF4/TNFSF13B/TNFSF4/TNFSF9/VAV3	43
GO:0070098	BP	GO:0070098	chemokine-mediated signaling pathway	33/1553	89/18800	3.65e-14	1e-11	7.52e-12	ACKR3/CCL1/CCL14/CCL17/CCL19/CCL20/CCL22/CCL23/CCL26/CCL3/CCL3L1/CCL3L3/CCL5/CCR1/CCR2/CCR4/CCR5/CCR7/CMKLR1/CX3CL1/CXCL1/CXCL11/CXCL2/CXCL3/CXCL9/CXCR1/CXCR2/CXCR4/CXCR5/EDN1/PTK2B/ROBO1/TREM2	33
GO:0045619	BP	GO:0045619	regulation of lymphocyte differentiation	49/1553	181/18800	4.57e-14	1.19e-11	8.97e-12	ADA/ADAM8/BCL6/CAMK4/CCL19/CCR2/CD80/CD83/CD86/CR1/FGL2/HLA-G/ID2/IFNB1/IFNL1/IL12B/IL15/IL15RA/IL23A/IL23R/IL27/IL2RA/IL4I1/IL7R/INHBA/INPP5D/IRF1/IRF4/JAK3/KAT2A/LAG3/LGALS9/MYB/NFKBID/NFKBIZ/NLRP3/PIK3R6/PNP/PTPN6/RARA/RIPK2/RUNX3/SASH3/SLC46A2/SYK/TNFSF4/TNFSF9/TOX/ZEB1	49
GO:0045580	BP	GO:0045580	regulation of T cell differentiation	44/1553	151/18800	5.22e-14	1.2e-11	9.05e-12	ADA/ADAM8/BCL6/CAMK4/CCL19/CCR2/CD80/CD83/CD86/CR1/FGL2/HLA-G/IFNB1/IFNL1/IL12B/IL15/IL23A/IL23R/IL27/IL2RA/IL4I1/IL7R/IRF1/IRF4/JAK3/KAT2A/LAG3/LGALS9/MYB/NFKBID/NFKBIZ/NLRP3/PIK3R6/PNP/RARA/RIPK2/RUNX3/SASH3/SLC46A2/SYK/TNFSF4/TNFSF9/TOX/ZEB1	44
GO:1902107	BP	GO:1902107	positive regulation of leukocyte differentiation	45/1553	157/18800	5.23e-14	1.2e-11	9.05e-12	ADA/ADAM8/BCL6/CCL19/CCR1/CD80/CD83/CD86/CR1/CSF1/EVI2B/FES/HLA-G/ID2/IL12B/IL15/IL15RA/IL23A/IL23R/IL2RA/IL4I1/IL7R/INPP5D/LGALS9/MYB/NFKBID/NFKBIZ/NLRP3/PIK3R6/PNP/POU4F1/RARA/RIPK2/ROR2/RUNX3/SASH3/SLC9B2/SYK/TGFB1/TNF/TNFSF4/TNFSF9/TOX/TREM2/TRIB1	45
GO:1903708	BP	GO:1903708	positive regulation of hemopoiesis	45/1553	157/18800	5.23e-14	1.2e-11	9.05e-12	ADA/ADAM8/BCL6/CCL19/CCR1/CD80/CD83/CD86/CR1/CSF1/EVI2B/FES/HLA-G/ID2/IL12B/IL15/IL15RA/IL23A/IL23R/IL2RA/IL4I1/IL7R/INPP5D/LGALS9/MYB/NFKBID/NFKBIZ/NLRP3/PIK3R6/PNP/POU4F1/RARA/RIPK2/ROR2/RUNX3/SASH3/SLC9B2/SYK/TGFB1/TNF/TNFSF4/TNFSF9/TOX/TREM2/TRIB1	45
GO:0002696	BP	GO:0002696	positive regulation of leukocyte activation	83/1553	421/18800	5.5e-14	1.22e-11	9.14e-12	ADA/ADAM8/ADORA2B/AIF1/BCL2/BCL6/CCL19/CCL3/CCL5/CCR2/CCR7/CD274/CD5/CD55/CD70/CD80/CD83/CD86/CDKN1A/CEBPA/CLCF1/CR1/CRLF2/CTSC/DPP4/EBI3/EFNB1/EFNB2/FCGR3A/FCHO1/HES1/HLA-DMA/HLA-DMB/HLA-DOB/HLA-F/HLA-G/IL12B/IL15/IL15RA/IL23A/IL23R/IL2RA/IL4I1/IL7R/INPP5D/IRS2/ITGAM/JAK3/LGALS9/LRRK2/MYB/NCK2/NFKBID/NFKBIZ/NLRP3/NR4A3/PELI1/PIK3CA/PIK3R6/PNP/PTAFR/PTPN22/PTPN6/RARA/RIPK2/RUNX3/SASH3/SYK/TFRC/TG…	83
GO:0070665	BP	GO:0070665	positive regulation of leukocyte proliferation	45/1553	158/18800	6.74e-14	1.44e-11	1.08e-11	ADA/AIF1/BCL2/BCL6/CCL19/CCL5/CCR2/CD274/CD55/CD70/CD80/CD86/CDKN1A/CLCF1/CSF1/CSF1R/CSF2RA/EBI3/EFNB1/FCGR3A/HES1/HLA-DMB/IL12B/IL15/IL23A/IL23R/IL2RA/IRS2/JAK3/LGALS9/NCK2/PELI1/PNP/PTPN22/RIPK2/SASH3/ST6GAL1/SYK/TFRC/TLR4/TNFRSF4/TNFSF13B/TNFSF4/TNFSF9/VAV3	45
GO:0022409	BP	GO:0022409	positive regulation of cell-cell adhesion	65/1553	291/18800	8.26e-14	1.7e-11	1.28e-11	ADA/ADAM19/ADAM8/AIF1/ALOX5/BCL6/CCL19/CCL5/CCR2/CCR7/CD274/CD5/CD55/CD70/CD80/CD83/CD86/CITED2/CR1/CX3CL1/DPP4/EBI3/EFNB1/EFNB2/FCHO1/GCNT2/HES1/HLA-DMA/HLA-DMB/HLA-DOB/HLA-G/IL12B/IL15/IL23A/IL23R/IL2RA/IL4I1/IL7R/ITGA4/JAK3/LGALS9/MYB/NCK2/NFKBID/NFKBIZ/NLRP3/NR4A3/PIK3CA/PIK3R6/PNP/PODXL/PTAFR/PTPN22/PTPN6/RARA/RIPK2/RUNX3/SASH3/SYK/TFRC/TNF/TNFSF13B/TNFSF4/TNFSF9/VAV1	65
GO:0030595	BP	GO:0030595	leukocyte chemotaxis	57/1553	236/18800	8.63e-14	1.71e-11	1.29e-11	ADAM8/AIF1/ALOX5/C3AR1/C5/CCL1/CCL14/CCL17/CCL19/CCL20/CCL22/CCL23/CCL26/CCL3/CCL3L1/CCL3L3/CCL5/CCR1/CCR2/CCR5/CCR7/CMKLR1/CSF1/CSF1R/CX3CL1/CXCL1/CXCL11/CXCL2/CXCL3/CXCL9/CXCR1/CXCR2/CXCR4/CXCR5/CYP7B1/DAPK2/DPP4/DUSP1/EDN1/GREM1/HRH1/IL16/IL23A/LGALS9/MPP1/NBL1/NINJ1/PDE4B/PTK2B/S1PR1/SYK/THBS1/TNFAIP6/TNFRSF11A/TRPM2/VAV1/VAV3	57
GO:0050870	BP	GO:0050870	positive regulation of T cell activation	55/1553	223/18800	9.28e-14	1.78e-11	1.34e-11	ADA/ADAM8/AIF1/BCL6/CCL19/CCL5/CCR2/CCR7/CD274/CD5/CD55/CD70/CD80/CD83/CD86/CR1/DPP4/EBI3/EFNB1/EFNB2/FCHO1/HES1/HLA-DMA/HLA-DMB/HLA-DOB/HLA-G/IL12B/IL15/IL23A/IL23R/IL2RA/IL4I1/IL7R/JAK3/LGALS9/MYB/NCK2/NFKBID/NFKBIZ/NLRP3/PIK3CA/PIK3R6/PNP/PTPN22/PTPN6/RARA/RIPK2/RUNX3/SASH3/SYK/TFRC/TNFSF13B/TNFSF4/TNFSF9/VAV1	55
GO:0050670	BP	GO:0050670	regulation of lymphocyte proliferation	56/1553	230/18800	9.91e-14	1.78e-11	1.34e-11	ADA/AIF1/BCL2/BCL6/CCL19/CCL5/CCR2/CD274/CD55/CD70/CD80/CD86/CDKN1A/CLCF1/CLEC4G/CR1/EBI3/EFNB1/FCGR2B/FCGR3A/GPNMB/HES1/HLA-DMB/HLA-G/IDO1/IL12B/IL15/IL23A/IL23R/IL27/IL2RA/IL4I1/INPP5D/IRF1/IRS2/JAK3/LGALS9/LRRC32/NCK2/PELI1/PNP/PTPN22/PTPN6/RIPK2/SASH3/SDC4/SYK/TFRC/TLR4/TNFRSF4/TNFSF13B/TNFSF18/TNFSF4/TNFSF9/TWSG1/VAV3	56
GO:1990868	BP	GO:1990868	response to chemokine	34/1553	97/18800	1.02e-13	1.78e-11	1.34e-11	ACKR3/CCL1/CCL14/CCL17/CCL19/CCL20/CCL22/CCL23/CCL26/CCL3/CCL3L1/CCL3L3/CCL5/CCR1/CCR2/CCR4/CCR5/CCR7/CMKLR1/CX3CL1/CXCL1/CXCL11/CXCL2/CXCL3/CXCL9/CXCR1/CXCR2/CXCR4/CXCR5/DUSP1/EDN1/PTK2B/ROBO1/TREM2	34
GO:1990869	BP	GO:1990869	cellular response to chemokine	34/1553	97/18800	1.02e-13	1.78e-11	1.34e-11	ACKR3/CCL1/CCL14/CCL17/CCL19/CCL20/CCL22/CCL23/CCL26/CCL3/CCL3L1/CCL3L3/CCL5/CCR1/CCR2/CCR4/CCR5/CCR7/CMKLR1/CX3CL1/CXCL1/CXCL11/CXCL2/CXCL3/CXCL9/CXCR1/CXCR2/CXCR4/CXCR5/DUSP1/EDN1/PTK2B/ROBO1/TREM2	34
GO:0032943	BP	GO:0032943	mononuclear cell proliferation	66/1553	300/18800	1.14e-13	1.92e-11	1.44e-11	ACE/ADA/AIF1/BCL2/BCL6/CCL19/CCL5/CCR2/CD274/CD55/CD70/CD80/CD86/CDKN1A/CLCF1/CLEC4G/CR1/CSF1/EBI3/EFNB1/FCGR2B/FCGR3A/FLT3/GPNMB/HELLS/HES1/HLA-DMB/HLA-G/HPRT1/IDO1/IFNB1/IL12B/IL15/IL23A/IL23R/IL27/IL2RA/IL4I1/IL7R/INPP5D/IRF1/IRS2/JAK3/LGALS9/LMBR1L/LRRC32/NCK2/PELI1/PNP/PTPN22/PTPN6/RIPK2/SASH3/SDC4/SLC11A1/ST6GAL1/SYK/TFRC/TLR4/TNFRSF4/TNFSF13B/TNFSF18/TNFSF4/TNFSF9/TWSG1/VAV3	66
GO:0032103	BP	GO:0032103	positive regulation of response to external stimulus	85/1553	442/18800	1.17e-13	1.92e-11	1.44e-11	ACE/ADAM8/ADORA2B/AIF1/AIM2/BMP6/C3AR1/CADM1/CCL1/CCL19/CCL26/CCL3/CCL5/CCR1/CCR2/CCR4/CCR7/CEBPA/CMKLR1/CSF1/CSF1R/CTSC/CX3CL1/CXCR4/DAPK2/DDX60/DHX58/EDN1/FGFR1/HLA-F/HLA-G/IDO1/IFI35/IFNB1/IGF1R/IL12B/IL15/IL16/IL23A/IRF7/LAG3/LDLR/LGALS9/LRRK2/LY86/MAPK13/MET/MGST2/NFKBIA/NFKBIZ/NINJ1/NLRC5/NRP1/OASL/OPTN/PARP9/PLSCR1/PPM1F/PRKD1/PTGER4/PTK2B/RIPK2/S1PR1/SASH1/SCIMP/SMAD3/STX3/SUCNR1/SYK/TGFB…	85
GO:0050867	BP	GO:0050867	positive regulation of cell activation	84/1553	436/18800	1.47e-13	2.35e-11	1.77e-11	ADA/ADAM8/ADORA2B/AIF1/BCL2/BCL6/CCL19/CCL3/CCL5/CCR2/CCR7/CD274/CD5/CD55/CD70/CD80/CD83/CD86/CDKN1A/CEBPA/CLCF1/CR1/CRLF2/CTSC/DPP4/EBI3/EFNB1/EFNB2/FCGR3A/FCHO1/GP1BA/HES1/HLA-DMA/HLA-DMB/HLA-DOB/HLA-F/HLA-G/IL12B/IL15/IL15RA/IL23A/IL23R/IL2RA/IL4I1/IL7R/INPP5D/IRS2/ITGAM/JAK3/LGALS9/LRRK2/MYB/NCK2/NFKBID/NFKBIZ/NLRP3/NR4A3/PELI1/PIK3CA/PIK3R6/PNP/PTAFR/PTPN22/PTPN6/RARA/RIPK2/RUNX3/SASH3/SYK/T…	84
GO:0030098	BP	GO:0030098	lymphocyte differentiation	76/1553	382/18800	4e-13	6.17e-11	4.64e-11	ADA/ADAM8/BCL2/BCL3/BCL6/BLNK/C17orf99/CAMK4/CCL19/CCR2/CCR7/CD80/CD83/CD86/CLCF1/CR1/EGR1/ENTPD7/FCGR2B/FGL2/FLT3/FOXP1/FZD7/HHEX/HLA-G/ID2/IFNB1/IFNL1/IKZF1/IL12B/IL15/IL15RA/IL23A/IL23R/IL27/IL2RA/IL4I1/IL7R/INHBA/INPP5D/IRF1/IRF4/ITGA4/JAK3/KAT2A/KLF6/LAG3/LGALS9/LMBR1L/MAFB/MYB/NFIL3/NFKBID/NFKBIZ/NLRP3/PIK3R6/PNP/PTGER4/PTK2B/PTPN22/PTPN6/RARA/RELB/RIPK2/RSAD2/RUNX3/SASH3/SLC46A2/ST3GAL1/SY…	76
GO:0050671	BP	GO:0050671	positive regulation of lymphocyte proliferation	41/1553	141/18800	4.08e-13	6.17e-11	4.64e-11	ADA/AIF1/BCL2/BCL6/CCL19/CCL5/CCR2/CD274/CD55/CD70/CD80/CD86/CDKN1A/CLCF1/EBI3/EFNB1/FCGR3A/HES1/HLA-DMB/IL12B/IL15/IL23A/IL23R/IL2RA/IRS2/JAK3/LGALS9/NCK2/PELI1/PNP/PTPN22/RIPK2/SASH3/SYK/TFRC/TLR4/TNFRSF4/TNFSF13B/TNFSF4/TNFSF9/VAV3	41
GO:0043410	BP	GO:0043410	positive regulation of MAPK cascade	89/1553	491/18800	1.02e-12	1.51e-10	1.13e-10	ACKR3/ADAM8/ADORA1/ADRA1A/ALOX15/C1QTNF1/CALCR/CCL1/CCL14/CCL17/CCL19/CCL20/CCL22/CCL23/CCL26/CCL3/CCL3L1/CCL3L3/CCL5/CCR1/CCR7/CD36/CDH2/CFLAR/CHRNA7/CSF1R/CX3CL1/DIXDC1/DOK5/EDN1/EIF2AK2/ERN1/FCGR2B/FERMT2/FGFR1/FLT3/FZD7/GADD45A/GADD45B/GCNT2/GPER1/GPNMB/GPR55/HGF/HTR2B/ICAM1/IGF1R/IGFBP4/IGFBP6/LAPTM5/LGALS9/LPAR3/LRRK2/MAP3K13/MAP4K1/MARCO/MST1R/NAIP/NCF1/NDRG4/NRP1/PDE6G/PDGFRA/PIK3R6/PRKCE…	89
GO:0060326	BP	GO:0060326	cell chemotaxis	66/1553	315/18800	1.24e-12	1.78e-10	1.34e-10	ACKR3/ADAM8/AIF1/ALOX5/C3AR1/C5/CCL1/CCL14/CCL17/CCL19/CCL20/CCL22/CCL23/CCL26/CCL3/CCL3L1/CCL3L3/CCL5/CCR1/CCR2/CCR4/CCR5/CCR7/CMKLR1/CSF1/CSF1R/CX3CL1/CXCL1/CXCL11/CXCL2/CXCL3/CXCL9/CXCR1/CXCR2/CXCR4/CXCR5/CYP7B1/DAPK2/DPP4/DUSP1/EDN1/FGFR1/GREM1/HGF/HRH1/IL16/IL23A/LGALS9/MET/MPP1/NBL1/NINJ1/NR4A1/NRP1/PDE4B/PDGFRA/PRKD1/PTK2B/S1PR1/SYK/THBS1/TNFAIP6/TNFRSF11A/TRPM2/VAV1/VAV3	66
GO:0046651	BP	GO:0046651	lymphocyte proliferation	63/1553	296/18800	1.96e-12	2.74e-10	2.06e-10	ADA/AIF1/BCL2/BCL6/CCL19/CCL5/CCR2/CD274/CD55/CD70/CD80/CD86/CDKN1A/CLCF1/CLEC4G/CR1/EBI3/EFNB1/FCGR2B/FCGR3A/FLT3/GPNMB/HELLS/HES1/HLA-DMB/HLA-G/HPRT1/IDO1/IFNB1/IL12B/IL15/IL23A/IL23R/IL27/IL2RA/IL4I1/IL7R/INPP5D/IRF1/IRS2/JAK3/LGALS9/LMBR1L/LRRC32/NCK2/PELI1/PNP/PTPN22/PTPN6/RIPK2/SASH3/SDC4/SLC11A1/SYK/TFRC/TLR4/TNFRSF4/TNFSF13B/TNFSF18/TNFSF4/TNFSF9/TWSG1/VAV3	63
GO:0030217	BP	GO:0030217	T cell differentiation	58/1553	263/18800	3.18e-12	4.35e-10	3.27e-10	ADA/ADAM8/BCL2/BCL3/BCL6/CAMK4/CCL19/CCR2/CCR7/CD80/CD83/CD86/CR1/EGR1/ENTPD7/FGL2/FOXP1/FZD7/HLA-G/IFNB1/IFNL1/IL12B/IL15/IL23A/IL23R/IL27/IL2RA/IL4I1/IL7R/IRF1/IRF4/JAK3/KAT2A/LAG3/LGALS9/LMBR1L/MAFB/MYB/NFKBID/NFKBIZ/NLRP3/PIK3R6/PNP/PTGER4/PTPN22/RARA/RELB/RIPK2/RSAD2/RUNX3/SASH3/SLC46A2/SYK/TNFSF4/TNFSF9/TOX/VAV1/ZEB1	58
GO:0050900	BP	GO:0050900	leukocyte migration	74/1553	384/18800	4.2e-12	5.62e-10	4.22e-10	ADA/ADAM8/ADORA1/ADTRP/AIF1/ALOX5/C3AR1/C5/CCL1/CCL14/CCL17/CCL19/CCL20/CCL22/CCL23/CCL26/CCL3/CCL3L1/CCL3L3/CCL5/CCR1/CCR2/CCR5/CCR7/CD200/CMKLR1/CSF1/CSF1R/CX3CL1/CXCL1/CXCL11/CXCL2/CXCL3/CXCL9/CXCR1/CXCR2/CXCR4/CXCR5/CYP7B1/DAPK2/DPP4/DUSP1/EDN1/GCSAM/GREM1/HRH1/ICAM1/IL16/IL23A/ITGA4/LGALS9/MCOLN2/MPP1/MYO1G/NBL1/NINJ1/PDE4B/PODXL2/PTAFR/PTGER4/PTK2B/ROR2/S1PR1/SYK/THBS1/TNF/TNFAIP6/TNFRSF11A…	74
GO:0045071	BP	GO:0045071	negative regulation of viral genome replication	24/1553	57/18800	4.45e-12	5.82e-10	4.37e-10	APOBEC3F/APOBEC3G/APOBEC3H/CCL5/EIF2AK2/IFIH1/IFIT1/IFIT5/IFITM1/IFNB1/ISG15/ISG20/MX1/OAS1/OAS2/OAS3/OASL/PARP10/PLSCR1/RSAD2/TNF/TNIP1/TRIM6/ZNFX1	24
GO:0002573	BP	GO:0002573	myeloid leukocyte differentiation	50/1553	210/18800	5.1e-12	6.52e-10	4.9e-10	C1QC/CAMK4/CCL19/CCL3/CCR1/CCR7/CEBPA/CITED2/CSF1/CSF1R/DHRS2/EVI2B/FASN/FBN1/FES/FOXP1/GPR55/ID2/IL12B/IL15/IL23A/IL23R/IL31RA/INHBA/INPP5D/IRF4/IRF7/ITGB8/MAFB/PIR/POU4F1/PPARG/RARA/RASSF2/RELB/ROR2/SH3PXD2A/SLC9B2/TAL1/TFRC/TGFB1/TLR2/TLR4/TNF/TNFAIP6/TNFRSF11A/TREM2/TRIB1/TSPAN2/UBD	50
GO:0007204	BP	GO:0007204	positive regulation of cytosolic calcium ion concentration	66/1553	325/18800	5.48e-12	6.79e-10	5.1e-10	ACKR3/ADCY8/ADRA1A/BCL2/C1QTNF1/C3AR1/CACNA1A/CACNA1C/CACNB3/CALCR/CASQ1/CCL1/CCL19/CCL3/CCR1/CCR2/CCR4/CCR5/CCR7/CD36/CD55/CIB2/CMKLR1/CX3CL1/CXCL11/CXCL9/CXCR1/CXCR2/CXCR4/CXCR5/EDN1/ESR1/GIPR/GP1BA/GPER1/GPR157/GPR20/GPR55/GPR65/GRIN1/HTR2B/JAK3/JPH4/LPAR3/LPAR6/MCOLN2/P2RY10/P2RY8/PDGFRA/PML/PRKACA/PRKCE/PRKD1/PTGER4/PTGIR/PTK2B/PTPN6/RASA3/RYR1/RYR3/S1PR1/SLC24A4/TPCN1/TRPC1/TRPM1/TRPM2	66
GO:0050727	BP	GO:0050727	regulation of inflammatory response	75/1553	394/18800	5.62e-12	6.79e-10	5.1e-10	ACE/ADA/ADAM8/ADORA1/ADORA2A/ADORA2B/ALOX15/ALOX5/BCL6/BIRC2/BIRC3/CCL1/CCL3/CCL5/CCR2/CCR7/CD200/CEBPA/CTSC/CX3CL1/DAGLA/DNASE1L3/DUOXA1/DUOXA2/ESR1/FCGR2B/FOXP1/FURIN/GPER1/HGF/IDO1/IFI35/IL12B/IL15/IL16/IL22RA2/IL23A/IL2RA/LDLR/LRRK2/MAPK13/MGLL/MGST2/NCF1/NFKB1/NFKBIA/NFKBIZ/NINJ1/NLRP3/NR1D1/PPARG/PROC/PTGER4/RHBDF2/SEMA7A/SIGLEC10/SMAD3/SOCS3/SPHK1/SUCNR1/SYK/TLR2/TLR4/TLR7/TNF/TNFAIP3/TNFA…	75
GO:0046631	BP	GO:0046631	alpha-beta T cell activation	42/1553	158/18800	5.67e-12	6.79e-10	5.1e-10	ADA/ADORA2A/BCL2/BCL3/BCL6/CCL19/CCR2/CD274/CD55/CD80/CD83/CD86/CLEC4A/EBI3/ENTPD7/FOXP1/IL12B/IL15/IL23A/IL23R/IL27/IRF1/IRF4/JAK3/LGALS9/MYB/NFKBID/NFKBIZ/NLRP3/PNP/PTGER4/PTPN22/RARA/RELB/RIPK2/RSAD2/RUNX3/SASH3/SYK/TNFSF4/TOX/TWSG1	42
GO:0051480	BP	GO:0051480	regulation of cytosolic calcium ion concentration	70/1553	356/18800	6.08e-12	7.13e-10	5.36e-10	ACKR3/ADCY8/ADORA1/ADRA1A/BCL2/C1QTNF1/C3AR1/CACNA1A/CACNA1C/CACNB3/CALCR/CASQ1/CCL1/CCL19/CCL3/CCR1/CCR2/CCR4/CCR5/CCR7/CD36/CD55/CIB2/CMKLR1/CX3CL1/CXCL11/CXCL9/CXCR1/CXCR2/CXCR4/CXCR5/EDN1/ESR1/GIPR/GP1BA/GPER1/GPR157/GPR20/GPR55/GPR65/GRIN1/HCRTR2/HTR2B/JAK3/JPH4/LPAR3/LPAR6/MCOLN2/P2RY10/P2RY8/PDGFRA/PML/PRKACA/PRKCE/PRKD1/PTGER4/PTGIR/PTK2B/PTPN6/RASA3/RYR1/RYR3/S1PR1/SLC24A4/SLC35G1/SMAD3/…	70
GO:0002274	BP	GO:0002274	myeloid leukocyte activation	53/1553	232/18800	6.55e-12	7.54e-10	5.67e-10	ADORA2B/AIF1/ANXA3/C1QA/CAMK4/CCL3/CCL5/CCR2/CD200/CD93/CEBPA/CLU/CRLF2/CSF1/CTSC/CX3CL1/CXCR2/DHRS2/DNASE1L3/FCGR2B/FES/FOXP1/IFI35/IL15/IL31RA/IRF4/ITGAM/ITGB8/LCP2/LDLR/LGALS9/LRRK2/NR1D1/NR4A3/PLSCR1/PRKCE/PTAFR/PTPN6/RELB/SLC11A1/SPHK1/SUCNR1/SYK/THBS1/TLR1/TLR2/TLR4/TLR6/TNF/TREM2/TSLP/TSPAN32/UBD	53
GO:0071621	BP	GO:0071621	granulocyte chemotaxis	37/1553	128/18800	6.88e-12	7.76e-10	5.83e-10	C3AR1/CCL1/CCL14/CCL17/CCL19/CCL20/CCL22/CCL23/CCL26/CCL3/CCL3L1/CCL3L3/CCL5/CCR7/CMKLR1/CSF1/CSF1R/CX3CL1/CXCL1/CXCL11/CXCL2/CXCL3/CXCL9/CXCR1/CXCR2/DAPK2/DPP4/EDN1/HRH1/IL23A/MPP1/PDE4B/SYK/THBS1/TNFAIP6/VAV1/VAV3	37
GO:0032615	BP	GO:0032615	interleukin-12 production	25/1553	63/18800	7.82e-12	8.49e-10	6.38e-10	CCL19/CCR7/CD36/CMKLR1/FOXP1/HLA-B/HLA-G/IDO1/IL12B/IL16/IL23A/IL23R/IRF1/JAK3/LAPTM5/LGALS9/MAPK11/NFKB1/RIPK2/SCIMP/SYK/THBS1/TLR2/TLR4/TNFSF4	25
GO:0032655	BP	GO:0032655	regulation of interleukin-12 production	25/1553	63/18800	7.82e-12	8.49e-10	6.38e-10	CCL19/CCR7/CD36/CMKLR1/FOXP1/HLA-B/HLA-G/IDO1/IL12B/IL16/IL23A/IL23R/IRF1/JAK3/LAPTM5/LGALS9/MAPK11/NFKB1/RIPK2/SCIMP/SYK/THBS1/TLR2/TLR4/TNFSF4	25
GO:0042129	BP	GO:0042129	regulation of T cell proliferation	44/1553	174/18800	1.12e-11	1.19e-09	8.97e-10	AIF1/CCL19/CCL5/CCR2/CD274/CD55/CD70/CD80/CD86/CLEC4G/CR1/EBI3/EFNB1/GPNMB/HES1/HLA-DMB/HLA-G/IDO1/IL12B/IL15/IL23A/IL23R/IL27/IL2RA/IL4I1/IRF1/JAK3/LGALS9/LRRC32/NCK2/PELI1/PNP/PTPN22/PTPN6/RIPK2/SASH3/SDC4/SYK/TFRC/TNFSF13B/TNFSF18/TNFSF4/TNFSF9/TWSG1	44
GO:0002697	BP	GO:0002697	regulation of immune effector process	69/1553	353/18800	1.14e-11	1.2e-09	8.99e-10	ADORA2B/BCL6/C17orf99/CADM1/CCL19/CCR2/CD36/CD55/CD80/CD86/CLCF1/CLEC4G/CR1/DDX60/DHX58/DNASE1L3/FCER2/FCGR2B/FES/FGL2/HLA-B/HLA-DMB/HLA-F/HLA-G/ICAM1/IFNB1/IFNL1/IL12B/IL23A/IL23R/IL27/IL4I1/IL7R/IRF4/ITGAM/JAK3/LAG3/LAPTM5/LGALS9/MYB/NCF1/NFKBID/NFKBIZ/NLRP3/NR4A3/PIK3R6/PTAFR/PTPN22/PTPN6/RARA/RIPK2/RSAD2/SASH3/SCIMP/SEMA7A/SERPINB9/SERPING1/SPON2/SYK/TFRC/TGFB1/TLR4/TNF/TNFRSF4/TNFSF4/TRAF2/T…	69
GO:0097529	BP	GO:0097529	myeloid leukocyte migration	52/1553	229/18800	1.32e-11	1.35e-09	1.02e-09	ADAM8/AIF1/C3AR1/C5/CCL1/CCL14/CCL17/CCL19/CCL20/CCL22/CCL23/CCL26/CCL3/CCL3L1/CCL3L3/CCL5/CCR1/CCR2/CCR7/CD200/CMKLR1/CSF1/CSF1R/CX3CL1/CXCL1/CXCL11/CXCL2/CXCL3/CXCL9/CXCR1/CXCR2/DAPK2/DPP4/DUSP1/EDN1/GREM1/HRH1/IL23A/MCOLN2/MPP1/NBL1/PDE4B/PTGER4/PTK2B/ROR2/SYK/THBS1/TNFAIP6/TNFRSF11A/TREM2/VAV1/VAV3	52
GO:0045621	BP	GO:0045621	positive regulation of lymphocyte differentiation	33/1553	107/18800	1.34e-11	1.35e-09	1.02e-09	ADA/ADAM8/BCL6/CCL19/CD80/CD83/CD86/CR1/HLA-G/IL12B/IL15/IL15RA/IL23A/IL23R/IL2RA/IL4I1/IL7R/INPP5D/LGALS9/MYB/NFKBID/NFKBIZ/NLRP3/PIK3R6/PNP/RARA/RIPK2/RUNX3/SASH3/SYK/TNFSF4/TNFSF9/TOX	33
GO:0050866	BP	GO:0050866	negative regulation of cell activation	50/1553	216/18800	1.55e-11	1.53e-09	1.15e-09	ABAT/ADORA2A/BCL6/C1QTNF1/CCR2/CD200/CD274/CD80/CD86/CLEC4G/CR1/CX3CL1/FCGR2B/FGL1/FGL2/GPER1/GPNMB/HLA-F/HLA-G/ID2/IDO1/IFNB1/IFNL1/IL2RA/IL31RA/IL4I1/INHBA/INPP5D/IRF1/JAK3/LAG3/LAPTM5/LDLR/LGALS9/LRRC32/NR1D1/PDGFRA/PELI1/PTPN22/PTPN6/RUNX3/SAMSN1/SDC4/TBC1D10C/TNFAIP3/TNFAIP8L2/TNFSF4/TREM2/TSPAN32/TWSG1	50
GO:0032102	BP	GO:0032102	negative regulation of response to external stimulus	78/1553	429/18800	2.27e-11	2.21e-09	1.66e-09	ABAT/ADA/ADORA1/ADORA2A/ADTRP/AIF1/ALOX5/BACE1/C1QTNF1/C5/CD200/CR1/CX3CL1/DHX58/DPP4/DUSP1/EDN1/FCGR2B/FGL2/FURIN/GP1BA/GPER1/GREM1/HGF/HLA-B/HLA-F/HLA-G/IL12B/IL22RA2/IL2RA/INPP5F/ISG15/KIAA0319/LDLR/LGALS9/NBL1/NFKB1/NLRC5/NLRP3/NR1D1/NRP1/OAS1/OAS3/PARP14/PDGFRA/PHLDB2/PLAT/PPARG/PROC/PROS1/PTGER4/PTPRS/RGMA/RHBDF2/RNF125/ROBO1/SEMA3G/SEMA4C/SEMA6A/SEMA6B/SEMA7A/SERPINB9/SERPING1/SIGLEC10/SMA…	78
GO:0007162	BP	GO:0007162	negative regulation of cell adhesion	62/1553	305/18800	2.31e-11	2.22e-09	1.67e-09	ABAT/ACVRL1/ADAMDEC1/ADORA2A/ADTRP/ARHGDIB/BCL6/BMP6/C1QTNF1/CD274/CD80/CD86/CDH1/CDKN2A/CLEC4G/COL1A1/CR1/CX3CL1/DUSP1/EFNA5/EPB41L5/FCGR2B/FGL1/FGL2/FZD7/GBP1/GCNT2/GPNMB/HLA-G/IDO1/IFNB1/IFNL1/IL2RA/IL4I1/IRF1/JAK3/LAG3/LAPTM5/LGALS9/LRRC32/MAP4K4/MUC1/NOTCH4/PDE3B/PELI1/PHLDB2/PLXNA2/PLXNC1/PODXL/PPM1F/PTPN22/PTPN6/RND1/RUNX3/SDC4/SEMA6A/TGFB1/THBS1/TNFAIP8L2/TNFSF4/TWSG1/ZNF703	62
GO:0034341	BP	GO:0034341	response to interferon-gamma	38/1553	140/18800	2.92e-11	2.75e-09	2.07e-09	AIF1/CCL1/CCL14/CCL17/CCL19/CCL20/CCL22/CCL23/CCL26/CCL3/CCL3L1/CCL3L3/CCL5/CX3CL1/CYP27B1/EDN1/GBP1/GBP4/GCH1/IFITM1/IL12B/IL23R/IRF1/KYNU/LGALS9/NLRC5/NUB1/PARP14/PARP9/PPARG/SLC11A1/STAT1/TDGF1/TLR2/TLR4/TNF/TXK/UBD	38
GO:0043367	BP	GO:0043367	CD4-positive	alpha-beta T cell differentiation	28/1553	82/18800	3.13e-11	2.91e-09	2.18e-09	BCL3/BCL6/CCL19/CD80/CD83/CD86/ENTPD7/FOXP1/IL12B/IL23A/IL23R/IL27/IRF4/JAK3/LGALS9/MYB/NFKBID/NFKBIZ/NLRP3/PTGER4/RARA/RELB/RIPK2/RSAD2/RUNX3/SASH3/TNFSF4/TOX	28
GO:0002695	BP	GO:0002695	negative regulation of leukocyte activation	46/1553	193/18800	3.47e-11	3.17e-09	2.38e-09	ADORA2A/BCL6/CCR2/CD200/CD274/CD80/CD86/CLEC4G/CR1/CX3CL1/FCGR2B/FGL1/FGL2/GPER1/GPNMB/HLA-F/HLA-G/ID2/IDO1/IFNB1/IFNL1/IL2RA/IL31RA/IL4I1/INHBA/INPP5D/IRF1/JAK3/LAG3/LAPTM5/LDLR/LGALS9/LRRC32/NR1D1/PELI1/PTPN22/PTPN6/RUNX3/SAMSN1/SDC4/TBC1D10C/TNFAIP3/TNFAIP8L2/TNFSF4/TSPAN32/TWSG1	46
GO:0046634	BP	GO:0046634	regulation of alpha-beta T cell activation	32/1553	105/18800	3.88e-11	3.48e-09	2.62e-09	ADA/ADORA2A/BCL6/CCL19/CCR2/CD274/CD55/CD80/CD83/CD86/EBI3/IL12B/IL23A/IL23R/IL27/IRF1/IRF4/JAK3/LGALS9/MYB/NFKBID/NFKBIZ/NLRP3/PNP/PTPN22/RARA/RIPK2/RUNX3/SASH3/SYK/TNFSF4/TWSG1	32
GO:0097530	BP	GO:0097530	granulocyte migration	40/1553	154/18800	3.94e-11	3.49e-09	2.62e-09	ADAM8/C3AR1/CCL1/CCL14/CCL17/CCL19/CCL20/CCL22/CCL23/CCL26/CCL3/CCL3L1/CCL3L3/CCL5/CCR7/CMKLR1/CSF1/CSF1R/CX3CL1/CXCL1/CXCL11/CXCL2/CXCL3/CXCL9/CXCR1/CXCR2/DAPK2/DPP4/EDN1/HRH1/IL23A/MCOLN2/MPP1/PDE4B/PTGER4/SYK/THBS1/TNFAIP6/VAV1/VAV3	40
GO:0046632	BP	GO:0046632	alpha-beta T cell differentiation	33/1553	111/18800	4.06e-11	3.54e-09	2.66e-09	ADA/BCL2/BCL3/BCL6/CCL19/CD80/CD83/CD86/ENTPD7/FOXP1/IL12B/IL23A/IL23R/IL27/IRF1/IRF4/JAK3/LGALS9/MYB/NFKBID/NFKBIZ/NLRP3/PNP/PTGER4/RARA/RELB/RIPK2/RSAD2/RUNX3/SASH3/SYK/TNFSF4/TOX	33
GO:0030593	BP	GO:0030593	neutrophil chemotaxis	32/1553	106/18800	5.12e-11	4.39e-09	3.3e-09	C3AR1/CCL1/CCL14/CCL17/CCL19/CCL20/CCL22/CCL23/CCL26/CCL3/CCL3L1/CCL3L3/CCL5/CCR7/CX3CL1/CXCL1/CXCL11/CXCL2/CXCL3/CXCL9/CXCR1/CXCR2/DAPK2/DPP4/EDN1/IL23A/MPP1/PDE4B/SYK/TNFAIP6/VAV1/VAV3	32
GO:0002221	BP	GO:0002221	pattern recognition receptor signaling pathway	43/1553	176/18800	6.42e-11	5.43e-09	4.08e-09	BIRC2/BIRC3/CD36/DDX60/DHX58/ESR1/GFI1/GRAMD4/HSPA1A/HSPA1B/IFI35/IFIH1/IRAK2/IRF1/IRF4/IRF7/LGR4/NFKBIA/NINJ1/NR1D1/OAS1/OAS3/OASL/PELI1/PRKCE/PTPN22/PTPRS/RFTN1/RIPK2/RNF125/RSAD2/SCIMP/SLC46A2/TLR1/TLR2/TLR4/TLR5/TLR6/TLR7/TNF/TNFAIP3/TNIP1/TREM2	43
GO:0050920	BP	GO:0050920	regulation of chemotaxis	50/1553	225/18800	7.44e-11	6.13e-09	4.61e-09	AIF1/C3AR1/C5/CCL1/CCL19/CCL26/CCL3/CCL5/CCR1/CCR2/CCR4/CCR7/CMKLR1/CSF1/CSF1R/CXCR4/DAPK2/DPP4/DUSP1/EDN1/EFNB2/FGFR1/GREM1/IL16/IL23A/LGALS9/MET/MPP1/NBL1/NRP1/PDGFRA/PPM1F/PRKD1/PTK2B/ROBO1/S1PR1/SEMA3G/SEMA4C/SEMA6A/SEMA6B/SEMA7A/SMAD3/ST6GAL1/STX3/SUCNR1/TGFB1/THBS1/TNFAIP6/TREM2/TUBB2B	50
GO:0042098	BP	GO:0042098	T cell proliferation	47/1553	204/18800	7.46e-11	6.13e-09	4.61e-09	AIF1/CCL19/CCL5/CCR2/CD274/CD55/CD70/CD80/CD86/CLEC4G/CR1/EBI3/EFNB1/GPNMB/HES1/HLA-DMB/HLA-G/IDO1/IL12B/IL15/IL23A/IL23R/IL27/IL2RA/IL4I1/IRF1/JAK3/LGALS9/LMBR1L/LRRC32/NCK2/PELI1/PNP/PTPN22/PTPN6/RIPK2/SASH3/SDC4/SLC11A1/SYK/TFRC/TNFRSF4/TNFSF13B/TNFSF18/TNFSF4/TNFSF9/TWSG1	47
GO:0006874	BP	GO:0006874	cellular calcium ion homeostasis	80/1553	456/18800	7.84e-11	6.35e-09	4.77e-09	ACKR3/ADCY8/ADORA1/ADRA1A/ANXA6/ATP2A3/BCL2/C1QTNF1/C3AR1/CACNA1A/CACNA1C/CACNB3/CALCR/CASQ1/CCL1/CCL14/CCL19/CCL23/CCL3/CCL5/CCR1/CCR2/CCR4/CCR5/CCR7/CD36/CD55/CHRNA7/CIB2/CMKLR1/CX3CL1/CXCL11/CXCL9/CXCR1/CXCR2/CXCR4/CXCR5/DISC1/DMPK/EDN1/ESR1/GIPR/GP1BA/GPER1/GPR157/GPR20/GPR55/GPR65/GRIN1/HCRTR2/HEXB/HTR2B/JAK3/JPH4/LPAR3/LPAR6/MCOLN2/P2RY10/P2RY8/PDGFRA/PML/PRKACA/PRKCE/PRKD1/PTGER4/PTGIR/PTK…	80
GO:0035710	BP	GO:0035710	CD4-positive	alpha-beta T cell activation	31/1553	102/18800	8.45e-11	6.75e-09	5.07e-09	BCL3/BCL6/CCL19/CD274/CD55/CD80/CD83/CD86/ENTPD7/FOXP1/IL12B/IL23A/IL23R/IL27/IRF4/JAK3/LGALS9/MYB/NFKBID/NFKBIZ/NLRP3/PTGER4/RARA/RELB/RIPK2/RSAD2/RUNX3/SASH3/TNFSF4/TOX/TWSG1	31
GO:0043370	BP	GO:0043370	regulation of CD4-positive	alpha-beta T cell differentiation	21/1553	50/18800	1.03e-10	8.1e-09	6.09e-09	BCL6/CCL19/CD80/CD83/CD86/IL12B/IL23A/IL23R/IL27/IRF4/JAK3/LGALS9/MYB/NFKBID/NFKBIZ/NLRP3/RARA/RIPK2/RUNX3/SASH3/TNFSF4	21
GO:0034612	BP	GO:0034612	response to tumor necrosis factor	53/1553	249/18800	1.11e-10	8.64e-09	6.49e-09	AIM2/ANKRD1/ARHGEF2/BIRC2/BIRC3/CCL1/CCL14/CCL17/CCL19/CCL20/CCL22/CCL23/CCL26/CCL3/CCL3L1/CCL3L3/CCL5/CD70/CEBPA/COL1A1/CPNE1/CX3CL1/EDN1/GBP1/GCH1/GPER1/HES1/HSPA1A/HSPA1B/KAT2A/LAPTM5/NAIP/NFKB1/NFKBIA/NR1D1/NUB1/PTK2B/SPHK1/STAT1/SYK/TANK/TDGF1/THBS1/TNF/TNFAIP3/TNFRSF11A/TNFRSF18/TNFRSF4/TNFSF13B/TNFSF18/TRAF1/TRAF2/UBD	53
GO:0051251	BP	GO:0051251	positive regulation of lymphocyte activation	69/1553	371/18800	1.17e-10	8.98e-09	6.75e-09	ADA/ADAM8/AIF1/BCL2/BCL6/CCL19/CCL5/CCR2/CCR7/CD274/CD5/CD55/CD70/CD80/CD83/CD86/CDKN1A/CLCF1/CR1/DPP4/EBI3/EFNB1/EFNB2/FCGR3A/FCHO1/HES1/HLA-DMA/HLA-DMB/HLA-DOB/HLA-F/HLA-G/IL12B/IL15/IL15RA/IL23A/IL23R/IL2RA/IL4I1/IL7R/INPP5D/IRS2/JAK3/LGALS9/MYB/NCK2/NFKBID/NFKBIZ/NLRP3/PELI1/PIK3CA/PIK3R6/PNP/PTPN22/PTPN6/RARA/RIPK2/RUNX3/SASH3/SYK/TFRC/TGFB1/TLR4/TNFRSF4/TNFSF13B/TNFSF4/TNFSF9/TOX/VAV1/VAV3	69
GO:0055074	BP	GO:0055074	calcium ion homeostasis	81/1553	468/18800	1.19e-10	8.98e-09	6.75e-09	ACKR3/ADCY8/ADORA1/ADRA1A/ANXA6/ATP2A3/BCL2/C1QTNF1/C3AR1/CACNA1A/CACNA1C/CACNB3/CALCR/CASQ1/CCL1/CCL14/CCL19/CCL23/CCL3/CCL5/CCR1/CCR2/CCR4/CCR5/CCR7/CD36/CD55/CHRNA7/CIB2/CMKLR1/CX3CL1/CXCL11/CXCL9/CXCR1/CXCR2/CXCR4/CXCR5/CYP27B1/DISC1/DMPK/EDN1/ESR1/GIPR/GP1BA/GPER1/GPR157/GPR20/GPR55/GPR65/GRIN1/HCRTR2/HEXB/HTR2B/JAK3/JPH4/LPAR3/LPAR6/MCOLN2/P2RY10/P2RY8/PDGFRA/PML/PRKACA/PRKCE/PRKD1/PTGER4/P…	81
GO:0071356	BP	GO:0071356	cellular response to tumor necrosis factor	50/1553	229/18800	1.45e-10	1.08e-08	8.12e-09	AIM2/ANKRD1/ARHGEF2/BIRC2/BIRC3/CCL1/CCL14/CCL17/CCL19/CCL20/CCL22/CCL23/CCL26/CCL3/CCL3L1/CCL3L3/CCL5/CD70/CEBPA/COL1A1/CPNE1/CX3CL1/EDN1/GBP1/GPER1/HES1/HSPA1A/HSPA1B/KAT2A/LAPTM5/NAIP/NFKB1/NFKBIA/NR1D1/PTK2B/SPHK1/STAT1/SYK/TANK/TDGF1/THBS1/TNF/TNFAIP3/TNFRSF11A/TNFRSF18/TNFRSF4/TNFSF13B/TNFSF18/TRAF1/TRAF2	50
GO:0032735	BP	GO:0032735	positive regulation of interleukin-12 production	19/1553	42/18800	1.68e-10	1.23e-08	9.28e-09	CCL19/CCR7/CD36/HLA-G/IDO1/IL12B/IL16/IL23A/IL23R/IRF1/LAPTM5/LGALS9/MAPK11/RIPK2/SCIMP/SYK/TLR2/TLR4/TNFSF4	19
GO:0002263	BP	GO:0002263	cell activation involved in immune response	58/1553	289/18800	1.73e-10	1.25e-08	9.41e-09	ADA/ADORA2B/ANXA3/BCL3/BCL6/C17orf99/CCL19/CCL3/CCR2/CD80/CD86/CLCF1/CR1/DNASE1L3/ENTPD7/FCGR2B/FES/FGL2/FOXP1/HLA-DMB/HLA-F/ICAM1/IFI35/IFNB1/IFNL1/IL12B/IL23A/IL23R/IL27/IRF4/ITGAM/JAK3/LGALS9/LRP1/MYB/NBN/NFKBID/NFKBIZ/NLRP3/NR4A3/PRKCE/PTAFR/PTGER4/PTK2B/PTPN6/RARA/RELB/RIPK2/SLC11A1/ST3GAL1/SUCNR1/SYK/TFRC/TGFB1/TLR4/TNFSF18/TNFSF4/TREM2	58
GO:0002819	BP	GO:0002819	regulation of adaptive immune response	44/1553	188/18800	1.74e-10	1.25e-08	9.41e-09	ADA/ALOX15/BCL6/C17orf99/CCL19/CCR2/CD274/CD55/CD80/CLCF1/CLEC4G/CR1/FCER2/FCGR2B/HLA-B/HLA-F/HLA-G/IFNB1/IL12B/IL23A/IL23R/IL27/IL4I1/IL7R/IRF1/IRF7/JAK3/NFKBID/NFKBIZ/NLRP3/PTPN6/RIPK2/RSAD2/SAMSN1/SASH3/SLC11A1/TFRC/TGFB1/TNF/TNFAIP3/TNFSF13B/TNFSF4/TRAF2/TREM2	44
GO:2000514	BP	GO:2000514	regulation of CD4-positive	alpha-beta T cell activation	24/1553	66/18800	1.78e-10	1.27e-08	9.51e-09	BCL6/CCL19/CD274/CD55/CD80/CD83/CD86/IL12B/IL23A/IL23R/IL27/IRF4/JAK3/LGALS9/MYB/NFKBID/NFKBIZ/NLRP3/RARA/RIPK2/RUNX3/SASH3/TNFSF4/TWSG1	24
GO:0002224	BP	GO:0002224	toll-like receptor signaling pathway	34/1553	123/18800	1.86e-10	1.3e-08	9.79e-09	BIRC2/BIRC3/CD36/ESR1/GFI1/GRAMD4/IFI35/IRAK2/IRF1/IRF4/IRF7/LGR4/NFKBIA/NINJ1/NR1D1/OAS1/PELI1/PRKCE/PTPN22/PTPRS/RFTN1/RIPK2/RSAD2/SCIMP/TLR1/TLR2/TLR4/TLR5/TLR6/TLR7/TNF/TNFAIP3/TNIP1/TREM2	34
GO:0045582	BP	GO:0045582	positive regulation of T cell differentiation	29/1553	94/18800	2.29e-10	1.58e-08	1.19e-08	ADA/ADAM8/BCL6/CCL19/CD80/CD83/CD86/CR1/HLA-G/IL12B/IL23A/IL23R/IL2RA/IL4I1/IL7R/LGALS9/MYB/NFKBID/NFKBIZ/NLRP3/PIK3R6/PNP/RARA/RIPK2/RUNX3/SASH3/SYK/TNFSF4/TNFSF9	29
GO:0062207	BP	GO:0062207	regulation of pattern recognition receptor signaling pathway	31/1553	106/18800	2.49e-10	1.71e-08	1.28e-08	BIRC2/BIRC3/CD36/DDX60/DHX58/ESR1/GFI1/GRAMD4/HSPA1A/HSPA1B/IFI35/IRF1/IRF4/IRF7/LGR4/NINJ1/NR1D1/OASL/PELI1/PTPN22/PTPRS/RNF125/RSAD2/SLC46A2/TLR1/TLR2/TLR4/TLR5/TLR6/TNFAIP3/TREM2	31
GO:0046637	BP	GO:0046637	regulation of alpha-beta T cell differentiation	24/1553	67/18800	2.56e-10	1.73e-08	1.3e-08	ADA/BCL6/CCL19/CD80/CD83/CD86/IL12B/IL23A/IL23R/IL27/IRF4/JAK3/LGALS9/MYB/NFKBID/NFKBIZ/NLRP3/PNP/RARA/RIPK2/RUNX3/SASH3/SYK/TNFSF4	24
GO:0002237	BP	GO:0002237	response to molecule of bacterial origin	66/1553	354/18800	2.67e-10	1.79e-08	1.34e-08	ABCA1/ACE/ANKRD1/BMP6/CCL3/CCL5/CCR5/CCR7/CD274/CD36/CD55/CD80/CD86/CMPK2/CX3CL1/CXCL1/CXCL11/CXCL2/CXCL3/CXCL9/CYP27B1/EDN1/EFNB2/FCGR2B/FOXP1/GCH1/GFI1/GJB2/IDO1/IL12B/IL23R/IRAK2/LGALS9/LY86/MAPK8/NFKB1/NFKBIA/NLRP3/NR1D1/NR4A1/PDE4B/PELI1/PRKCE/PTAFR/PTGER4/PTGIR/PTPN22/RARA/RIPK2/SASH1/SCIMP/SLC11A1/SPON2/TGFB1/TLR1/TLR2/TLR4/TLR6/TNF/TNFAIP3/TNFRSF11A/TNFSF4/TNIP1/TREM2/TRIB1/TRIM6	66
GO:0002460	BP	GO:0002460	adaptive immune response based on somatic recombination of immune receptors built from immunoglobulin superfamily domains	68/1553	370/18800	2.73e-10	1.8e-08	1.36e-08	ADA/BACH2/BCL3/BCL6/C17orf99/C1QA/C1QC/C4A/C5/CCL19/CCR2/CD274/CD55/CD70/CD80/CFI/CLCF1/CLEC4G/CLU/CR1/CTSC/EBI3/ENTPD7/FCER2/FCGR2B/FCGR3A/HLA-B/HLA-DMA/HLA-DMB/HLA-DOB/HLA-F/HLA-G/HPRT1/ICAM1/IFNB1/IL12B/IL23A/IL23R/IL27/IL4I1/IL7R/INPP5D/IRF4/IRF7/JAK3/MYO1G/NBN/NFKB2/NFKBID/NFKBIZ/NLRP3/PTPN6/RELB/RFTN1/RIPK2/RSAD2/SASH3/SERPING1/SLC11A1/TFRC/TGFB1/TLR4/TNF/TNFAIP3/TNFSF13B/TNFSF4/TRAF2/TREM2	68
GO:0002366	BP	GO:0002366	leukocyte activation involved in immune response	57/1553	285/18800	2.85e-10	1.86e-08	1.4e-08	ADA/ADORA2B/ANXA3/BCL3/BCL6/C17orf99/CCL19/CCL3/CCR2/CD80/CD86/CLCF1/CR1/DNASE1L3/ENTPD7/FCGR2B/FES/FGL2/FOXP1/HLA-DMB/HLA-F/ICAM1/IFI35/IFNB1/IFNL1/IL12B/IL23A/IL23R/IL27/IRF4/ITGAM/JAK3/LGALS9/MYB/NBN/NFKBID/NFKBIZ/NLRP3/NR4A3/PRKCE/PTAFR/PTGER4/PTK2B/PTPN6/RARA/RELB/RIPK2/SLC11A1/ST3GAL1/SUCNR1/SYK/TFRC/TGFB1/TLR4/TNFSF18/TNFSF4/TREM2	57
GO:0002699	BP	GO:0002699	positive regulation of immune effector process	52/1553	248/18800	2.95e-10	1.91e-08	1.43e-08	ADORA2B/C17orf99/CADM1/CCL19/CCR2/CD36/CD55/CD80/CD86/CLCF1/CR1/DDX60/DHX58/FCER2/FES/HLA-B/HLA-DMB/HLA-F/HLA-G/IL12B/IL23A/IL23R/ITGAM/LAG3/LAPTM5/LGALS9/MYB/NFKBID/NFKBIZ/NLRP3/NR4A3/PTAFR/PTPN22/PTPN6/RARA/RIPK2/RSAD2/SASH3/SCIMP/SEMA7A/SPON2/SYK/TFRC/TGFB1/TLR4/TNF/TNFRSF4/TNFSF4/TRAF2/TREM2/TRIM6/VAV1	52
GO:0071674	BP	GO:0071674	mononuclear cell migration	45/1553	199/18800	3.61e-10	2.3e-08	1.73e-08	ADAM8/ADTRP/AIF1/ALOX5/C3AR1/CCL1/CCL14/CCL17/CCL19/CCL20/CCL22/CCL23/CCL26/CCL3/CCL3L1/CCL3L3/CCL5/CCR1/CCR2/CCR5/CCR7/CD200/CMKLR1/CSF1/CSF1R/CX3CL1/CXCL11/CXCR1/CXCR2/CXCR4/CYP7B1/DUSP1/GCSAM/GREM1/ICAM1/ITGA4/LGALS9/MYO1G/NBL1/PTK2B/S1PR1/THBS1/TNF/TNFRSF11A/TRPM2	45
GO:0032496	BP	GO:0032496	response to lipopolysaccharide	63/1553	333/18800	3.67e-10	2.32e-08	1.74e-08	ABCA1/ACE/ANKRD1/BMP6/CCL3/CCL5/CCR5/CCR7/CD274/CD36/CD55/CD80/CD86/CMPK2/CX3CL1/CXCL1/CXCL11/CXCL2/CXCL3/CXCL9/CYP27B1/EDN1/EFNB2/FOXP1/GCH1/GFI1/GJB2/IDO1/IL12B/IL23R/IRAK2/LGALS9/LY86/MAPK8/NFKB1/NFKBIA/NLRP3/NR1D1/NR4A1/PDE4B/PELI1/PRKCE/PTAFR/PTGER4/PTGIR/PTPN22/RARA/RIPK2/SASH1/SCIMP/SLC11A1/SPON2/TGFB1/TLR2/TLR4/TNF/TNFAIP3/TNFRSF11A/TNFSF4/TNIP1/TREM2/TRIB1/TRIM6	63
GO:0071219	BP	GO:0071219	cellular response to molecule of bacterial origin	49/1553	229/18800	4.62e-10	2.88e-08	2.17e-08	ABCA1/ANKRD1/BMP6/CCL3/CCL5/CCR5/CD274/CD36/CD55/CD80/CD86/CMPK2/CX3CL1/CXCL1/CXCL11/CXCL2/CXCL3/CXCL9/EFNB2/FCGR2B/GFI1/IL12B/IRAK2/LY86/MAPK8/NFKB1/NFKBIA/NLRP3/NR1D1/PDE4B/PRKCE/PTAFR/PTPN22/RARA/RIPK2/SASH1/SCIMP/SPON2/TGFB1/TLR1/TLR2/TLR4/TLR6/TNF/TNFAIP3/TNFSF4/TNIP1/TREM2/TRIB1	49
GO:0070371	BP	GO:0070371	ERK1 and ERK2 cascade	63/1553	335/18800	4.73e-10	2.93e-08	2.2e-08	ACKR3/ADRA1A/ALOX15/ATF3/CALCR/CCL1/CCL14/CCL17/CCL19/CCL20/CCL22/CCL23/CCL26/CCL3/CCL3L1/CCL3L3/CCL5/CCR1/CCR7/CD36/CFLAR/CHRNA7/CSF1R/CX3CL1/DUSP4/DUSP5/DUSP7/EDN1/FAM83D/FERMT2/GBP1/GCNT2/GPER1/GPNMB/GPR55/GRB10/HESX1/HTR2B/ICAM1/LGALS9/MARCO/NDRG4/NRP1/PDGFRA/PTGER4/PTK2B/PTPN1/PTPN22/PTPN6/RGS14/RIPK2/SCIMP/SEMA6A/SEMA7A/SPRED2/SYK/TBC1D10C/TGFB1/TLR4/TNF/TNFRSF11A/TNIP1/TREM2	63
GO:0046635	BP	GO:0046635	positive regulation of alpha-beta T cell activation	24/1553	69/18800	5.16e-10	3.16e-08	2.37e-08	ADA/CCL19/CCR2/CD55/CD80/CD83/CD86/EBI3/IL12B/IL23A/IL23R/LGALS9/MYB/NFKBID/NFKBIZ/NLRP3/PNP/PTPN22/RARA/RIPK2/RUNX3/SASH3/SYK/TNFSF4	24
GO:0042102	BP	GO:0042102	positive regulation of T cell proliferation	30/1553	103/18800	5.4e-10	3.27e-08	2.45e-08	AIF1/CCL19/CCL5/CCR2/CD274/CD55/CD70/CD80/CD86/EBI3/EFNB1/HES1/HLA-DMB/IL12B/IL15/IL23A/IL23R/IL2RA/JAK3/LGALS9/NCK2/PNP/PTPN22/RIPK2/SASH3/SYK/TFRC/TNFSF13B/TNFSF4/TNFSF9	30
GO:0060760	BP	GO:0060760	positive regulation of response to cytokine stimulus	23/1553	64/18800	5.6e-10	3.35e-08	2.52e-08	AGPAT1/CPNE1/CSF1/CXCR4/EDN1/GFI1/HSPA1A/HSPA1B/IFIH1/IRF7/LAPTM5/NLRC5/PARP14/PARP9/RIPK2/TLR2/TLR4/TRAF2/TREM2/TRIM6/TSLP/TXK/ZBP1	23
GO:1990266	BP	GO:1990266	neutrophil migration	34/1553	128/18800	5.95e-10	3.53e-08	2.65e-08	ADAM8/C3AR1/CCL1/CCL14/CCL17/CCL19/CCL20/CCL22/CCL23/CCL26/CCL3/CCL3L1/CCL3L3/CCL5/CCR7/CX3CL1/CXCL1/CXCL11/CXCL2/CXCL3/CXCL9/CXCR1/CXCR2/DAPK2/DPP4/EDN1/IL23A/MCOLN2/MPP1/PDE4B/SYK/TNFAIP6/VAV1/VAV3	34
GO:0043372	BP	GO:0043372	positive regulation of CD4-positive	alpha-beta T cell differentiation	16/1553	32/18800	7.32e-10	4.29e-08	3.23e-08	CCL19/CD80/CD83/CD86/IL12B/IL23A/IL23R/LGALS9/MYB/NFKBID/NFKBIZ/NLRP3/RARA/RIPK2/SASH3/TNFSF4	16
GO:0046638	BP	GO:0046638	positive regulation of alpha-beta T cell differentiation	20/1553	50/18800	8.18e-10	4.75e-08	3.57e-08	ADA/CCL19/CD80/CD83/CD86/IL12B/IL23A/IL23R/LGALS9/MYB/NFKBID/NFKBIZ/NLRP3/PNP/RARA/RIPK2/RUNX3/SASH3/SYK/TNFSF4	20
GO:0002292	BP	GO:0002292	T cell differentiation involved in immune response	25/1553	76/18800	8.74e-10	5.02e-08	3.78e-08	BCL3/BCL6/CCL19/CD80/CD86/ENTPD7/FGL2/FOXP1/IFNL1/IL12B/IL23A/IL23R/IL27/IRF4/JAK3/LGALS9/MYB/NFKBID/NFKBIZ/NLRP3/PTGER4/RARA/RELB/RIPK2/TNFSF4	25
GO:0043087	BP	GO:0043087	regulation of GTPase activity	66/1553	364/18800	8.95e-10	5.09e-08	3.83e-08	AGRN/AMOT/ARAP2/ARAP3/ARHGAP22/ARHGAP9/ARHGEF15/ASAP2/BCL6/BIN1/CCL1/CCL14/CCL17/CCL19/CCL20/CCL22/CCL23/CCL26/CCL3/CCL3L1/CCL3L3/CCL5/CCR7/CHN1/CHN2/CPEB2/CX3CL1/EFNA5/FERMT2/FGD3/GARNL3/GPR65/GRTP1/LRRK2/MAP4K4/MET/NET1/PLXNA2/PLXNC1/PTK2B/RABGAP1L/RAP1GAP2/RAPGEF3/RAPGEF5/RASA3/RGL2/RGL3/RGMA/RGS1/RGS14/RGS16/RGS6/RRP1B/S1PR1/SH3BP4/TBC1D10A/TBC1D10C/TBC1D13/TBC1D16/TBC1D22B/TBC1D4/TBC1D8/TIAM…	66
GO:0018212	BP	GO:0018212	peptidyl-tyrosine modification	67/1553	376/18800	1.41e-09	7.97e-08	5.99e-08	ACE/ADORA1/ADRA1A/ARHGEF2/BMP6/CCL5/CD36/CD80/CLCF1/CSF1R/DDR2/DYRK3/EFNA5/EIF2AK2/EPHB6/FES/FGFR1/FLT3/GREM1/HES1/HGF/IFNL1/IGF1R/IL12B/IL15/IL22RA2/IL23A/IL23R/IL31RA/INPP5F/ITGA5/JAK3/LRP8/MATK/MELK/MET/MST1R/NCF1/NCK2/NRP1/PARP14/PARP9/PDGFRA/PRKCE/PRLR/PTK2B/PTPN1/PTPN6/RIPK2/ROR1/ROR2/SAMSN1/SOCS3/SYK/TDGF1/TEC/TGFB1/TNF/TNFRSF18/TNFSF18/TPST1/TPST2/TREM2/TSLP/TTK/TTN/TXK	67
GO:0002294	BP	GO:0002294	CD4-positive	alpha-beta T cell differentiation involved in immune response	23/1553	67/18800	1.59e-09	8.87e-08	6.67e-08	BCL3/BCL6/CCL19/CD80/CD86/ENTPD7/FOXP1/IL12B/IL23A/IL23R/IL27/IRF4/JAK3/LGALS9/MYB/NFKBID/NFKBIZ/NLRP3/PTGER4/RARA/RELB/RIPK2/TNFSF4	23
GO:0072503	BP	GO:0072503	cellular divalent inorganic cation homeostasis	81/1553	494/18800	1.7e-09	9.33e-08	7.02e-08	ACKR3/ADCY8/ADORA1/ADRA1A/ANXA6/ATP2A3/BCL2/C1QTNF1/C3AR1/CACNA1A/CACNA1C/CACNB3/CALCR/CASQ1/CCL1/CCL14/CCL19/CCL23/CCL3/CCL5/CCR1/CCR2/CCR4/CCR5/CCR7/CD36/CD55/CHRNA7/CIB2/CMKLR1/CX3CL1/CXCL11/CXCL9/CXCR1/CXCR2/CXCR4/CXCR5/DISC1/DMPK/EDN1/ESR1/GIPR/GP1BA/GPER1/GPR157/GPR20/GPR55/GPR65/GRIN1/HCRTR2/HEXB/HTR2B/JAK3/JPH4/LPAR3/LPAR6/MCOLN2/P2RY10/P2RY8/PDGFRA/PML/PRKACA/PRKCE/PRKD1/PTGER4/PTGIR/PTK…	81
GO:0002822	BP	GO:0002822	regulation of adaptive immune response based on somatic recombination of immune receptors built from immunoglobulin superfamily domains	40/1553	173/18800	1.7e-09	9.33e-08	7.02e-08	ADA/BCL6/C17orf99/CCL19/CCR2/CD274/CD55/CD80/CLCF1/CLEC4G/CR1/FCER2/FCGR2B/HLA-B/HLA-F/HLA-G/IFNB1/IL12B/IL23A/IL23R/IL27/IL4I1/IL7R/JAK3/NFKBID/NFKBIZ/NLRP3/PTPN6/RIPK2/RSAD2/SASH3/SLC11A1/TFRC/TGFB1/TNF/TNFAIP3/TNFSF13B/TNFSF4/TRAF2/TREM2	40
GO:0045622	BP	GO:0045622	regulation of T-helper cell differentiation	17/1553	38/18800	1.91e-09	1.04e-07	7.8e-08	BCL6/CCL19/CD80/CD86/IL12B/IL23A/IL23R/IL27/IRF4/JAK3/MYB/NFKBID/NFKBIZ/NLRP3/RARA/RIPK2/TNFSF4	17
GO:0045624	BP	GO:0045624	positive regulation of T-helper cell differentiation	13/1553	22/18800	1.94e-09	1.05e-07	7.86e-08	CCL19/CD80/CD86/IL12B/IL23A/IL23R/MYB/NFKBID/NFKBIZ/NLRP3/RARA/RIPK2/TNFSF4	13
GO:0002287	BP	GO:0002287	alpha-beta T cell activation involved in immune response	23/1553	68/18800	2.21e-09	1.17e-07	8.78e-08	BCL3/BCL6/CCL19/CD80/CD86/ENTPD7/FOXP1/IL12B/IL23A/IL23R/IL27/IRF4/JAK3/LGALS9/MYB/NFKBID/NFKBIZ/NLRP3/PTGER4/RARA/RELB/RIPK2/TNFSF4	23
GO:0002293	BP	GO:0002293	alpha-beta T cell differentiation involved in immune response	23/1553	68/18800	2.21e-09	1.17e-07	8.78e-08	BCL3/BCL6/CCL19/CD80/CD86/ENTPD7/FOXP1/IL12B/IL23A/IL23R/IL27/IRF4/JAK3/LGALS9/MYB/NFKBID/NFKBIZ/NLRP3/PTGER4/RARA/RELB/RIPK2/TNFSF4	23
GO:0051250	BP	GO:0051250	negative regulation of lymphocyte activation	38/1553	161/18800	2.34e-09	1.22e-07	9.19e-08	ADORA2A/BCL6/CD274/CD80/CD86/CLEC4G/CR1/FCGR2B/FGL1/FGL2/GPNMB/HLA-F/HLA-G/ID2/IDO1/IFNB1/IFNL1/IL2RA/IL4I1/INHBA/INPP5D/IRF1/JAK3/LAG3/LAPTM5/LGALS9/LRRC32/PELI1/PTPN22/PTPN6/RUNX3/SAMSN1/SDC4/TBC1D10C/TNFAIP3/TNFAIP8L2/TNFSF4/TWSG1	38
GO:0048525	BP	GO:0048525	negative regulation of viral process	27/1553	91/18800	2.49e-09	1.29e-07	9.69e-08	APOBEC3F/APOBEC3G/APOBEC3H/CCL5/EIF2AK2/IFIH1/IFIT1/IFIT5/IFITM1/IFNB1/ISG15/ISG20/LY6E/MID2/MX1/OAS1/OAS2/OAS3/OASL/PARP10/PLSCR1/RSAD2/STAT1/TNF/TNIP1/TRIM6/ZNFX1	27
GO:0071216	BP	GO:0071216	cellular response to biotic stimulus	51/1553	256/18800	2.82e-09	1.45e-07	1.09e-07	ABCA1/ANKRD1/BMP6/CCL3/CCL5/CCR5/CD274/CD36/CD55/CD80/CD86/CMPK2/CX3CL1/CXCL1/CXCL11/CXCL2/CXCL3/CXCL9/EFNB2/FCGR2B/GFI1/IL12B/IRAK2/LY86/MAPK8/NFKB1/NFKBIA/NLRP3/NR1D1/PDE4B/PPP1R15B/PRKCE/PTAFR/PTPN22/RARA/RIPK2/SASH1/SCIMP/SPON2/SYK/TGFB1/TLR1/TLR2/TLR4/TLR6/TNF/TNFAIP3/TNFSF4/TNIP1/TREM2/TRIB1	51
GO:0002286	BP	GO:0002286	T cell activation involved in immune response	31/1553	116/18800	2.88e-09	1.46e-07	1.1e-07	BCL3/BCL6/CCL19/CD80/CD86/ENTPD7/FCGR2B/FGL2/FOXP1/HLA-DMB/ICAM1/IFNB1/IFNL1/IL12B/IL23A/IL23R/IL27/IRF4/JAK3/LGALS9/MYB/NFKBID/NFKBIZ/NLRP3/PTGER4/RARA/RELB/RIPK2/SLC11A1/TNFSF18/TNFSF4	31
GO:0030099	BP	GO:0030099	myeloid cell differentiation	68/1553	391/18800	3.03e-09	1.53e-07	1.15e-07	BCL6/C1QC/CAMK4/CCL19/CCL3/CCR1/CCR7/CDKN2B/CEBPA/CITED2/CSF1/CSF1R/DHRS2/DYRK3/EPAS1/EVI2B/FASN/FBN1/FES/FLI1/FOXP1/GPR171/GPR55/HSPA1A/HSPA1B/ID2/IKZF1/IL12B/IL15/IL23A/IL23R/IL31RA/INHBA/INPP5D/IRF4/IRF7/ISG15/ITGB8/JAK3/MAFB/MEIS1/NFKBIA/PIR/PML/POU4F1/PPARG/PTK2B/PTPN6/RARA/RASSF2/RELB/ROR2/SCIN/SH3PXD2A/SLC9B2/STAT1/TAL1/TFRC/TGFB1/TLR2/TLR4/TNF/TNFAIP6/TNFRSF11A/TREM2/TRIB1/TSPAN2/UBD	68
GO:2000516	BP	GO:2000516	positive regulation of CD4-positive	alpha-beta T cell activation	17/1553	39/18800	3.13e-09	1.57e-07	1.18e-07	CCL19/CD55/CD80/CD83/CD86/IL12B/IL23A/IL23R/LGALS9/MYB/NFKBID/NFKBIZ/NLRP3/RARA/RIPK2/SASH3/TNFSF4	17
GO:0045069	BP	GO:0045069	regulation of viral genome replication	26/1553	87/18800	4.13e-09	2.05e-07	1.54e-07	APOBEC3F/APOBEC3G/APOBEC3H/BCL2/CCL5/EIF2AK2/IFIH1/IFIT1/IFIT5/IFITM1/IFNB1/ISG15/ISG20/MX1/OAS1/OAS2/OAS3/OASL/PARP10/PLSCR1/RSAD2/TMEM39A/TNF/TNIP1/TRIM6/ZNFX1	26
GO:0042093	BP	GO:0042093	T-helper cell differentiation	22/1553	65/18800	4.86e-09	2.39e-07	1.8e-07	BCL3/BCL6/CCL19/CD80/CD86/ENTPD7/FOXP1/IL12B/IL23A/IL23R/IL27/IRF4/JAK3/MYB/NFKBID/NFKBIZ/NLRP3/PTGER4/RARA/RELB/RIPK2/TNFSF4	22
GO:0042116	BP	GO:0042116	macrophage activation	29/1553	106/18800	5.16e-09	2.51e-07	1.89e-07	AIF1/C1QA/CCL3/CD200/CD93/CEBPA/CLU/CTSC/CX3CL1/FCGR2B/FOXP1/IFI35/IL31RA/ITGAM/LDLR/LRRK2/NR1D1/PRKCE/SLC11A1/SPHK1/SUCNR1/SYK/THBS1/TLR1/TLR2/TLR4/TLR6/TNF/TREM2	29
GO:0050729	BP	GO:0050729	positive regulation of inflammatory response	35/1553	145/18800	5.31e-09	2.57e-07	1.93e-07	ACE/ADAM8/ADORA2B/CCL1/CCL3/CCR2/CCR7/CEBPA/CTSC/CX3CL1/IDO1/IFI35/IL12B/IL15/IL16/IL23A/LDLR/LRRK2/MAPK13/MGST2/NFKBIA/NFKBIZ/NINJ1/PTGER4/SUCNR1/TLR2/TLR4/TLR7/TNF/TNFRSF11A/TNFSF4/TNIP1/TREM2/TSLP/ZBP1	35
GO:0002764	BP	GO:0002764	immune response-regulating signaling pathway	78/1553	482/18800	6.22e-09	2.96e-07	2.22e-07	ADA/BCL2/BIRC2/BIRC3/BLNK/C3AR1/CACNB3/CCR7/CD36/CMKLR1/CR1/DDX60/DHX58/ESR1/FCGR2B/FCGR3A/FCHO1/FOXP1/GBP1/GCSAM/GFI1/GRAMD4/HLA-G/HSPA1A/HSPA1B/IFI35/IFIH1/INPP5D/IRAK2/IRF1/IRF4/IRF7/LAPTM5/LCP2/LGR4/LIMK1/MAP3K1/MAPK8/MYO1G/NFKBIA/NFKBID/NFKBIZ/NINJ1/NR1D1/NR4A3/OAS1/OAS3/OASL/PDE4B/PELI1/PIK3CA/PLSCR1/PRKCE/PTPN22/PTPN6/PTPRS/RFTN1/RIPK2/RNF125/RSAD2/SCIMP/SLC46A2/SYK/TEC/TLR1/TLR2/TLR4/TLR5…	78
GO:0018108	BP	GO:0018108	peptidyl-tyrosine phosphorylation	65/1553	373/18800	6.22e-09	2.96e-07	2.22e-07	ACE/ADORA1/ADRA1A/ARHGEF2/BMP6/CCL5/CD36/CD80/CLCF1/CSF1R/DDR2/DYRK3/EFNA5/EIF2AK2/EPHB6/FES/FGFR1/FLT3/GREM1/HES1/HGF/IFNL1/IGF1R/IL12B/IL15/IL22RA2/IL23A/IL23R/IL31RA/INPP5F/ITGA5/JAK3/LRP8/MATK/MELK/MET/MST1R/NCF1/NCK2/NRP1/PARP14/PARP9/PDGFRA/PRKCE/PRLR/PTK2B/PTPN1/PTPN6/RIPK2/ROR1/ROR2/SAMSN1/SOCS3/SYK/TDGF1/TEC/TGFB1/TNF/TNFRSF18/TNFSF18/TREM2/TSLP/TTK/TTN/TXK	65
GO:0071222	BP	GO:0071222	cellular response to lipopolysaccharide	45/1553	217/18800	6.59e-09	3.11e-07	2.34e-07	ABCA1/ANKRD1/BMP6/CCL3/CCL5/CCR5/CD274/CD36/CD55/CD80/CD86/CMPK2/CX3CL1/CXCL1/CXCL11/CXCL2/CXCL3/CXCL9/EFNB2/GFI1/IL12B/IRAK2/LY86/MAPK8/NFKB1/NFKBIA/NLRP3/NR1D1/PDE4B/PRKCE/PTAFR/PTPN22/RARA/RIPK2/SASH1/SCIMP/SPON2/TGFB1/TLR2/TLR4/TNF/TNFAIP3/TNFSF4/TNIP1/TRIB1	45
GO:0070372	BP	GO:0070372	regulation of ERK1 and ERK2 cascade	57/1553	311/18800	8.39e-09	3.92e-07	2.95e-07	ACKR3/ADRA1A/ALOX15/ATF3/CALCR/CCL1/CCL14/CCL17/CCL19/CCL20/CCL22/CCL23/CCL26/CCL3/CCL3L1/CCL3L3/CCL5/CCR1/CCR7/CD36/CFLAR/CHRNA7/CSF1R/CX3CL1/DUSP4/FAM83D/FERMT2/GBP1/GCNT2/GPER1/GPNMB/GPR55/HTR2B/ICAM1/LGALS9/MARCO/NDRG4/NRP1/PDGFRA/PTK2B/PTPN1/PTPN22/PTPN6/RGS14/RIPK2/SCIMP/SEMA6A/SEMA7A/SPRED2/SYK/TBC1D10C/TGFB1/TLR4/TNF/TNFRSF11A/TNIP1/TREM2	57
GO:0038061	BP	GO:0038061	NIK/NF-kappaB signaling	34/1553	141/18800	8.99e-09	4.17e-07	3.14e-07	BCL3/BIRC2/BIRC3/C20orf27/CCL19/CD86/CPNE1/EDN1/EIF2AK2/GREM1/IFI35/IL12B/IL23A/LAPTM5/LGALS9/NFKB2/NFKBIA/NLRP3/PTP4A3/PTPN22/RASSF2/REL/RELB/SASH1/SPHK1/TLR2/TLR4/TLR6/TLR7/TNF/TNFSF15/TRAF2/TREM2/UACA	34
GO:0070374	BP	GO:0070374	positive regulation of ERK1 and ERK2 cascade	45/1553	220/18800	1.03e-08	4.73e-07	3.55e-07	ACKR3/ADRA1A/ALOX15/CALCR/CCL1/CCL14/CCL17/CCL19/CCL20/CCL22/CCL23/CCL26/CCL3/CCL3L1/CCL3L3/CCL5/CCR1/CCR7/CD36/CFLAR/CHRNA7/CSF1R/CX3CL1/FERMT2/GCNT2/GPER1/GPNMB/GPR55/HTR2B/ICAM1/LGALS9/MARCO/NDRG4/NRP1/PDGFRA/PTK2B/PTPN22/RIPK2/SCIMP/SEMA7A/TGFB1/TLR4/TNF/TNFRSF11A/TREM2	45
GO:0031349	BP	GO:0031349	positive regulation of defense response	54/1553	289/18800	1.04e-08	4.73e-07	3.55e-07	ACE/ADAM8/ADORA2B/AIM2/CADM1/CCL1/CCL3/CCL5/CCR2/CCR7/CEBPA/CTSC/CX3CL1/HLA-F/HLA-G/IDO1/IFI35/IFNB1/IL12B/IL15/IL16/IL23A/IRF7/LAG3/LDLR/LRRK2/MAPK13/MGST2/NFKBIA/NFKBIZ/NINJ1/NLRC5/NPAS2/OPTN/PARP9/PLSCR1/PTGER4/RIPK2/SUCNR1/SYK/TLR2/TLR4/TLR7/TNF/TNFRSF11A/TNFSF4/TNIP1/TREM2/TRIM6/TSLP/TXK/VAV1/ZBP1/ZNFX1	54
GO:0031663	BP	GO:0031663	lipopolysaccharide-mediated signaling pathway	21/1553	62/18800	1.07e-08	4.84e-07	3.64e-07	BMP6/CCL3/CCL5/CD36/CD55/CX3CL1/IRAK2/LY86/NFKBIA/PRKCE/PTAFR/PTPN22/RIPK2/SASH1/SCIMP/TGFB1/TLR2/TLR4/TNF/TNFAIP3/TRIB1	21
GO:0001961	BP	GO:0001961	positive regulation of cytokine-mediated signaling pathway	20/1553	57/18800	1.2e-08	5.37e-07	4.04e-07	AGPAT1/CPNE1/CSF1/CXCR4/EDN1/GFI1/HSPA1A/HSPA1B/IRF7/LAPTM5/NLRC5/PARP14/PARP9/RIPK2/TRAF2/TREM2/TRIM6/TSLP/TXK/ZBP1	20
GO:0022408	BP	GO:0022408	negative regulation of cell-cell adhesion	42/1553	199/18800	1.22e-08	5.43e-07	4.08e-07	ABAT/ADORA2A/ADTRP/BCL6/BMP6/C1QTNF1/CD274/CD80/CD86/CDH1/CLEC4G/CR1/EPB41L5/FCGR2B/FGL1/FGL2/GPNMB/HLA-G/IDO1/IFNB1/IFNL1/IL2RA/IL4I1/IRF1/JAK3/LAG3/LAPTM5/LGALS9/LRRC32/NOTCH4/PELI1/PODXL/PPM1F/PTPN22/PTPN6/RUNX3/SDC4/TGFB1/TNFAIP8L2/TNFSF4/TWSG1/ZNF703	42
GO:0002761	BP	GO:0002761	regulation of myeloid leukocyte differentiation	30/1553	117/18800	1.47e-08	6.49e-07	4.88e-07	C1QC/CAMK4/CCL3/CCR1/CSF1/EVI2B/FBN1/FES/FOXP1/GPR55/ID2/IL12B/IL23A/IL23R/INHBA/INPP5D/IRF7/MAFB/POU4F1/RARA/RASSF2/ROR2/SLC9B2/TAL1/TGFB1/TLR4/TNF/TNFAIP6/TREM2/TRIB1	30
GO:0050777	BP	GO:0050777	negative regulation of immune response	39/1553	179/18800	1.6e-08	7.01e-07	5.27e-07	ALOX15/BCL6/CCR2/CD55/CLEC4G/CR1/DHX58/FCGR2B/FCRLB/FGL2/FURIN/HLA-B/HLA-F/HLA-G/IFNB1/IFNL1/IL12B/IL4I1/IL7R/INPP5D/ISG15/JAK3/LGALS9/NLRC5/OAS1/OAS3/PARP14/PPARG/PTPN6/RHBDF2/SAMSN1/SERPINB9/SERPING1/SYK/TNFAIP3/TNFSF4/TRAFD1/TREM2/USP18	39
GO:0002285	BP	GO:0002285	lymphocyte activation involved in immune response	42/1553	201/18800	1.66e-08	7.21e-07	5.42e-07	ADA/BCL3/BCL6/C17orf99/CCL19/CD80/CD86/CLCF1/CR1/ENTPD7/FCGR2B/FGL2/FOXP1/HLA-DMB/HLA-F/ICAM1/IFNB1/IFNL1/IL12B/IL23A/IL23R/IL27/IRF4/JAK3/LGALS9/MYB/NBN/NFKBID/NFKBIZ/NLRP3/PTGER4/PTK2B/RARA/RELB/RIPK2/SLC11A1/ST3GAL1/TFRC/TGFB1/TLR4/TNFSF18/TNFSF4	42
GO:0045088	BP	GO:0045088	regulation of innate immune response	46/1553	231/18800	1.7e-08	7.33e-07	5.51e-07	ADAM8/AIM2/BIRC2/BIRC3/CADM1/CCL5/CR1/DHX58/FCGR2B/HLA-B/HLA-F/HLA-G/IFI35/IFNB1/IL12B/IRF1/IRF7/ISG15/LAG3/LGALS9/LRP8/NCF1/NLRC5/OAS1/OAS3/PARP14/PARP9/PIK3R6/PLSCR1/PPARG/PTPN1/PTPN22/PTPN6/SERPINB9/SERPING1/SYK/TLR4/TNFAIP3/TRAFD1/TREM2/TRIM6/TXK/USP18/VAV1/ZBP1/ZNFX1	46
GO:0071346	BP	GO:0071346	cellular response to interferon-gamma	30/1553	118/18800	1.82e-08	7.79e-07	5.85e-07	AIF1/CCL1/CCL14/CCL17/CCL19/CCL20/CCL22/CCL23/CCL26/CCL3/CCL3L1/CCL3L3/CCL5/CX3CL1/EDN1/GBP1/GBP4/IL12B/IRF1/LGALS9/NLRC5/PARP14/PARP9/PPARG/STAT1/TDGF1/TLR2/TLR4/TNF/TXK	30
GO:0050868	BP	GO:0050868	negative regulation of T cell activation	31/1553	125/18800	1.99e-08	8.47e-07	6.36e-07	ADORA2A/BCL6/CD274/CD80/CD86/CLEC4G/CR1/FCGR2B/FGL1/FGL2/GPNMB/HLA-G/IDO1/IFNB1/IFNL1/IL2RA/IL4I1/IRF1/JAK3/LAG3/LAPTM5/LGALS9/LRRC32/PELI1/PTPN22/PTPN6/RUNX3/SDC4/TNFAIP8L2/TNFSF4/TWSG1	31
GO:2001236	BP	GO:2001236	regulation of extrinsic apoptotic signaling pathway	35/1553	153/18800	2.34e-08	9.86e-07	7.41e-07	ARHGEF2/ATF3/BCL2/BCL2L1/BCL2L14/CFLAR/CX3CL1/EYA2/EYA4/FAIM2/FGFR1/G0S2/GDNF/GPER1/HGF/HSPA1A/HSPA1B/ICAM1/IFI6/INHBA/NRP1/PMAIP1/PML/PPP2R1B/SIAH2/SKIL/STK4/THBS1/TMC8/TNF/TNFAIP3/TNFSF10/TRAF1/TRAF2/UNC5B	35
GO:0043547	BP	GO:0043547	positive regulation of GTPase activity	51/1553	272/18800	2.35e-08	9.86e-07	7.41e-07	AGRN/ARAP2/ARAP3/ARHGAP22/ARHGEF15/ASAP2/BIN1/CCL1/CCL14/CCL17/CCL19/CCL20/CCL22/CCL23/CCL26/CCL3/CCL3L1/CCL3L3/CCL5/CCR7/CHN1/CHN2/CX3CL1/FERMT2/GARNL3/GPR65/GRTP1/MAP4K4/NET1/PTK2B/RABGAP1L/RAP1GAP2/RAPGEF3/RAPGEF5/RGL2/RGL3/RGMA/RGS1/RGS14/RGS16/RGS6/S1PR1/TBC1D10A/TBC1D10C/TBC1D13/TBC1D16/TBC1D22B/TBC1D4/TBC1D8/TIAM2/VAV1	51
GO:0034121	BP	GO:0034121	regulation of toll-like receptor signaling pathway	23/1553	76/18800	2.47e-08	1.03e-06	7.73e-07	BIRC2/BIRC3/CD36/ESR1/GFI1/GRAMD4/IFI35/IRF1/IRF4/IRF7/LGR4/NINJ1/NR1D1/PELI1/PTPN22/PTPRS/RSAD2/TLR1/TLR2/TLR5/TLR6/TNFAIP3/TREM2	23
GO:0050921	BP	GO:0050921	positive regulation of chemotaxis	33/1553	140/18800	2.69e-08	1.11e-06	8.37e-07	AIF1/C3AR1/CCL1/CCL19/CCL26/CCL3/CCL5/CCR1/CCR2/CCR4/CCR7/CMKLR1/CSF1/CSF1R/CXCR4/DAPK2/EDN1/FGFR1/IL16/IL23A/LGALS9/MET/NRP1/PPM1F/PRKD1/PTK2B/S1PR1/SMAD3/STX3/SUCNR1/TGFB1/THBS1/TREM2	33
GO:0051403	BP	GO:0051403	stress-activated MAPK cascade	47/1553	245/18800	4e-08	1.64e-06	1.23e-06	ADORA2B/CCL19/CCM2/CCR7/DIXDC1/DUSP1/EIF2AK2/FCGR2B/FOXO1/FZD7/GADD45A/GADD45B/HGF/IGF1R/IGFBP6/LGALS9/LRRK2/MAP3K13/MAP4K1/MAP4K4/MAPK11/MAPK13/MAPK8/NAIP/NCF1/NFKB1/NPHS1/PTGER4/PTK2B/PTPN22/RASSF2/RELL2/RIPK2/ROR2/SASH1/SCIMP/SEMA4C/SH2D3A/SMAD3/SPHK1/TLR4/TLR7/TNF/TRAF1/TRAF2/TREM2/TRIB1	47
GO:2000107	BP	GO:2000107	negative regulation of leukocyte apoptotic process	18/1553	50/18800	4.05e-08	1.65e-06	1.24e-06	ADA/AURKB/BCL6/CCL19/CCL5/CCR5/CCR7/FOXP1/HSH2D/IDO1/IL7R/IRF7/IRS2/JAK3/ORMDL3/SLC46A2/ST3GAL1/ST6GAL1	18
GO:0016032	BP	GO:0016032	viral process	68/1553	418/18800	4.75e-08	1.92e-06	1.45e-06	APOBEC3F/APOBEC3G/APOBEC3H/ARL8B/BCL2/BCL2L1/CCL1/CCL3/CCL5/CCR5/CD55/CD80/CD86/CLDN9/CLEC4G/CLEC4M/CR1/CSF1R/CXCR4/DYNLT1/EFNB2/EIF2AK2/FURIN/GFI1/HSPA1A/HSPA1B/ICAM1/IFI27/IFIH1/IFIT1/IFIT5/IFITM1/IFNB1/IRF7/ISG15/ISG20/ITGA5/ITGB5/LAMP3/LDLR/LGALS9/LY6E/MGAT4A/MID2/MX1/NRP1/OAS1/OAS2/OAS3/OASL/PARP10/PARP9/PCSK5/PLSCR1/RRP1B/RSAD2/ST3GAL1/ST6GAL1/STAT1/TFAP4/TFRC/TMEM39A/TNF/TNFRSF4/TNIP1/TPCN…	68
GO:0032733	BP	GO:0032733	positive regulation of interleukin-10 production	16/1553	41/18800	6.13e-08	2.46e-06	1.85e-06	BCL3/CD274/CD83/HGF/IL12B/IL23A/IRF4/ISG15/LGALS9/SASH3/SYK/TLR2/TLR4/TNFSF4/TREM2/TSLP	16
GO:0051091	BP	GO:0051091	positive regulation of DNA-binding transcription factor activity	49/1553	265/18800	6.93e-08	2.77e-06	2.08e-06	ADAM8/ADCY8/AIM2/ANXA3/ARHGEF2/CD200/CD36/CFLAR/CLU/CX3CL1/CYTL1/DDR2/EDN1/EIF2AK2/ESR1/FANK1/FOSL1/FZD1/FZD2/GREM1/HSPA1A/HSPA1B/IRAK2/LGALS9/LPAR5/LRP8/MAP3K13/MID2/NDP/NHLH2/NLRP3/PPARG/PRKD1/RHEBL1/RIPK2/ROR1/RPS6KA5/SMAD3/SPHK1/TFRC/TLR2/TLR4/TLR6/TNF/TNFRSF11A/TNFSF18/TRAF1/TRAF2/TRIM6	49
GO:0050688	BP	GO:0050688	regulation of defense response to virus	22/1553	74/18800	7.07e-08	2.8e-06	2.11e-06	AIM2/APOBEC3F/APOBEC3G/DHX58/DTX3L/FGL2/HERC5/IFIT1/IFNLR1/IL12B/IL15/IL23A/IL23R/IL27/PARP9/PTPN22/RNF125/STAT1/TNFAIP3/TRIM6/TSPAN32/ZDHHC1	22
GO:0001818	BP	GO:0001818	negative regulation of cytokine production	61/1553	363/18800	7.12e-08	2.81e-06	2.11e-06	ABCD2/BCL3/BCL6/CCR7/CD200/CD274/CD83/CHID1/CHRNA7/CIDEA/CLEC4A/CMKLR1/CR1/CX3CL1/DHX58/FCGR2B/FURIN/GBP1/GPNMB/HGF/HLA-F/IDO1/IFNB1/IFNL1/IL12B/IL23A/IL23R/INHBA/INPP5D/JAK3/LAG3/LAPTM5/LGALS9/LGR4/LRRC32/NFKB1/NLRP3/OAS1/OAS3/OTUD7B/PML/PTGER4/PTPN22/PTPN6/PTPRS/RARA/REL/RELB/RNF125/RPS6KA5/SLC11A1/SRGN/TGFB1/THBS1/TLR4/TLR6/TNF/TNFAIP3/TNFSF4/TREM2/TWSG1	61
GO:0032613	BP	GO:0032613	interleukin-10 production	20/1553	63/18800	8.23e-08	3.2e-06	2.4e-06	BCL3/CD274/CD83/FCGR2B/HGF/IDO1/IL12B/IL23A/IL23R/IRF4/ISG15/JAK3/LGALS9/SASH3/SYK/TLR2/TLR4/TNFSF4/TREM2/TSLP	20
GO:0032653	BP	GO:0032653	regulation of interleukin-10 production	20/1553	63/18800	8.23e-08	3.2e-06	2.4e-06	BCL3/CD274/CD83/FCGR2B/HGF/IDO1/IL12B/IL23A/IL23R/IRF4/ISG15/JAK3/LGALS9/SASH3/SYK/TLR2/TLR4/TNFSF4/TREM2/TSLP	20
GO:0033674	BP	GO:0033674	positive regulation of kinase activity	74/1553	476/18800	8.31e-08	3.21e-06	2.41e-06	ACE/ACSL1/ADAM8/ADCY8/ADORA1/ADRA1A/AXIN2/CAMK1/CAMKK1/CCL19/CCL5/CCR7/CD86/CDKN1A/CLSPN/CLU/CSF1/CSF1R/DDR2/EDN1/EFNA5/EGR1/EPHB6/ERN1/FERMT2/FGFR1/FLT3/GREM1/HTR2B/IGF1R/IL12B/IL23A/IL23R/LCP2/LRP8/LRRK2/MAP3K13/MET/MMD/MST1R/NAB2/NBN/NCF1/PDGFRA/PIK3CA/PIK3R6/PRKD1/PRLR/PSRC1/PTK2B/PTPN1/RASSF2/ROBO1/ROR1/ROR2/SASH1/SDC4/SLC11A1/STK4/SYK/TAL1/TDGF1/TGFB1/THBS1/TLR4/TLR6/TNF/TNFRSF11A/TNFSF15/T…	74
GO:0050731	BP	GO:0050731	positive regulation of peptidyl-tyrosine phosphorylation	39/1553	190/18800	8.8e-08	3.37e-06	2.54e-06	ACE/ADORA1/ADRA1A/ARHGEF2/BMP6/CCL5/CD36/CD80/CLCF1/CSF1R/EFNA5/FLT3/GREM1/HES1/HGF/IFNL1/IL12B/IL15/IL23A/IL23R/IL31RA/ITGA5/LRP8/NCF1/NRP1/PARP14/PARP9/PTK2B/PTPN1/RIPK2/SYK/TDGF1/TEC/TGFB1/TNF/TNFRSF18/TNFSF18/TREM2/TSLP	39
GO:0050691	BP	GO:0050691	regulation of defense response to virus by host	16/1553	42/18800	9.14e-08	3.48e-06	2.62e-06	AIM2/APOBEC3F/APOBEC3G/DTX3L/IFNLR1/IL12B/IL15/IL23A/IL23R/IL27/PARP9/PTPN22/STAT1/TNFAIP3/TRIM6/ZDHHC1	16
GO:0031098	BP	GO:0031098	stress-activated protein kinase signaling cascade	47/1553	252/18800	9.75e-08	3.69e-06	2.77e-06	ADORA2B/CCL19/CCM2/CCR7/DIXDC1/DUSP1/EIF2AK2/FCGR2B/FOXO1/FZD7/GADD45A/GADD45B/HGF/IGF1R/IGFBP6/LGALS9/LRRK2/MAP3K13/MAP4K1/MAP4K4/MAPK11/MAPK13/MAPK8/NAIP/NCF1/NFKB1/NPHS1/PTGER4/PTK2B/PTPN22/RASSF2/RELL2/RIPK2/ROR2/SASH1/SCIMP/SEMA4C/SH2D3A/SMAD3/SPHK1/TLR4/TLR7/TNF/TRAF1/TRAF2/TREM2/TRIB1	47
GO:0019058	BP	GO:0019058	viral life cycle	55/1553	317/18800	1.05e-07	3.96e-06	2.97e-06	APOBEC3F/APOBEC3G/APOBEC3H/ARL8B/BCL2/CCL5/CCR5/CD55/CD80/CD86/CLDN9/CLEC4G/CLEC4M/CR1/CXCR4/DYNLT1/EFNB2/EIF2AK2/FURIN/HSPA1A/HSPA1B/ICAM1/IFI27/IFIH1/IFIT1/IFIT5/IFITM1/IFNB1/ISG15/ISG20/ITGA5/ITGB5/LAMP3/LDLR/LGALS9/LY6E/MID2/MX1/NRP1/OAS1/OAS2/OAS3/OASL/PARP10/PCSK5/PLSCR1/RSAD2/TFRC/TMEM39A/TNF/TNFRSF4/TNIP1/TPCN1/TRIM6/ZNFX1	55
GO:0097696	BP	GO:0097696	receptor signaling pathway via STAT	38/1553	184/18800	1.09e-07	4.05e-06	3.05e-06	BCL3/CCL5/CCR2/CLCF1/CRLF2/CSF1R/CSF2RA/DOT1L/FLT3/GADD45A/HES1/IFNB1/IFNL1/IL12B/IL15/IL22RA2/IL23A/IL23R/IL31RA/IL7R/INPP5F/JAK3/PARP14/PARP9/PPARG/PRLR/PTK2B/PTPRD/SOCS2/SOCS3/STAT1/STAT4/STAT5A/TGFB1/TNF/TNFRSF18/TNFSF18/TSLP	38
GO:0019882	BP	GO:0019882	antigen processing and presentation	27/1553	107/18800	1.09e-07	4.05e-06	3.05e-06	ABCB9/ACE/ARL8B/CCL19/CCR7/CLEC4A/CLEC4M/CTSF/FCGR2B/FGL2/HLA-B/HLA-DMA/HLA-DMB/HLA-DOB/HLA-F/HLA-G/ICAM1/MFSD6/RAB5B/RAB8B/RELB/RFTN1/SLC11A1/TAP1/TAP2/THBS1/TREM2	27
GO:0060759	BP	GO:0060759	regulation of response to cytokine stimulus	37/1553	178/18800	1.34e-07	4.92e-06	3.7e-06	AGPAT1/CCL5/CPNE1/CSF1/CXCR4/EDN1/GFI1/HSPA1A/HSPA1B/IFIH1/IRAK2/IRF7/ISG15/LAPTM5/NAIP/NLRC5/OAS1/OAS3/PARP14/PARP9/PPARG/PTPN1/PTPN6/RIPK2/ROBO1/SPHK1/SYK/TLR2/TLR4/TNFAIP3/TRAF2/TREM2/TRIM6/TSLP/TXK/USP18/ZBP1	37
GO:0045860	BP	GO:0045860	positive regulation of protein kinase activity	64/1553	396/18800	1.5e-07	5.5e-06	4.13e-06	ACE/ACSL1/ADAM8/ADCY8/ADORA1/ADRA1A/AXIN2/CAMK1/CAMKK1/CCL19/CCL5/CCR7/CD86/CDKN1A/CLSPN/CLU/CSF1/CSF1R/DDR2/EDN1/EFNA5/EGR1/ERN1/FERMT2/FGFR1/FLT3/GREM1/HTR2B/IL12B/IL23A/IL23R/LCP2/LRP8/LRRK2/MAP3K13/MMD/MST1R/NAB2/NCF1/PIK3CA/PIK3R6/PRLR/PSRC1/PTK2B/PTPN1/RASSF2/ROBO1/ROR2/SASH1/SDC4/SLC11A1/STK4/SYK/TAL1/TDGF1/TGFB1/THBS1/TLR4/TLR6/TNF/TNFRSF11A/TNFSF15/TRAF2/TXN	64
GO:0002443	BP	GO:0002443	leukocyte mediated immunity	71/1553	457/18800	1.56e-07	5.67e-06	4.26e-06	ACE/ADORA2B/ANXA3/ARL8B/BCL3/BCL6/C17orf99/C1QA/C1QC/C4A/C5/CADM1/CCL3/CCR2/CD55/CD70/CFI/CLCF1/CLEC4G/CLU/CR1/CTSC/DNASE1L3/FCER2/FCGR2B/FCGR3A/FES/HLA-B/HLA-DMA/HLA-DMB/HLA-DOB/HLA-F/HLA-G/HPRT1/ICAM1/IFNB1/IL12B/IL23A/IL23R/IL4I1/IL7R/INPP5D/IRF7/ITGAM/JAK3/LAG3/LGALS9/MYO1G/NBN/NLRP3/NR4A3/PIK3R6/PTAFR/PTPN6/RFTN1/RSAD2/SASH3/SCIMP/SERPINB9/SERPING1/SLAMF7/SPON2/SYK/TFRC/TGFB1/TLR4/TNF/TNFSF4…	71
GO:0071706	BP	GO:0071706	tumor necrosis factor superfamily cytokine production	38/1553	187/18800	1.69e-07	6.06e-06	4.56e-06	ADAM8/ARHGEF2/BCL3/CCL19/CCL3/CCR2/CD274/CD36/CD86/CHRNA7/CIDEA/CLEC4A/CLU/CX3CL1/FOXP1/GPNMB/IFIH1/IL12B/IL23A/LGALS9/LRRK2/OAS1/OAS2/OAS3/PTAFR/PTPN22/PTPN6/RARA/RIPK2/SASH3/SPON2/SYK/THBS1/TLR1/TLR2/TLR4/TNFAIP3/TREM2	38
GO:1903555	BP	GO:1903555	regulation of tumor necrosis factor superfamily cytokine production	38/1553	187/18800	1.69e-07	6.06e-06	4.56e-06	ADAM8/ARHGEF2/BCL3/CCL19/CCL3/CCR2/CD274/CD36/CD86/CHRNA7/CIDEA/CLEC4A/CLU/CX3CL1/FOXP1/GPNMB/IFIH1/IL12B/IL23A/LGALS9/LRRK2/OAS1/OAS2/OAS3/PTAFR/PTPN22/PTPN6/RARA/RIPK2/SASH3/SPON2/SYK/THBS1/TLR1/TLR2/TLR4/TNFAIP3/TREM2	38
GO:1903038	BP	GO:1903038	negative regulation of leukocyte cell-cell adhesion	32/1553	144/18800	1.88e-07	6.71e-06	5.05e-06	ADORA2A/ADTRP/BCL6/CD274/CD80/CD86/CLEC4G/CR1/FCGR2B/FGL1/FGL2/GPNMB/HLA-G/IDO1/IFNB1/IFNL1/IL2RA/IL4I1/IRF1/JAK3/LAG3/LAPTM5/LGALS9/LRRC32/PELI1/PTPN22/PTPN6/RUNX3/SDC4/TNFAIP8L2/TNFSF4/TWSG1	32
GO:0002824	BP	GO:0002824	positive regulation of adaptive immune response based on somatic recombination of immune receptors built from immunoglobulin superfamily domains	27/1553	110/18800	2.01e-07	7.1e-06	5.34e-06	ADA/C17orf99/CCR2/CD274/CD55/CLCF1/FCER2/HLA-B/HLA-F/HLA-G/IL12B/IL23A/IL23R/NFKBID/NFKBIZ/NLRP3/RIPK2/RSAD2/SASH3/SLC11A1/TFRC/TGFB1/TNF/TNFSF13B/TNFSF4/TRAF2/TREM2	27
GO:1901222	BP	GO:1901222	regulation of NIK/NF-kappaB signaling	27/1553	110/18800	2.01e-07	7.1e-06	5.34e-06	BCL3/BIRC2/C20orf27/CCL19/CD86/CPNE1/EDN1/EIF2AK2/GREM1/IFI35/IL12B/IL23A/LAPTM5/LGALS9/NFKBIA/NLRP3/PTP4A3/PTPN22/RASSF2/SASH1/SPHK1/TLR2/TLR4/TLR7/TNF/TREM2/UACA	27
GO:0050792	BP	GO:0050792	regulation of viral process	34/1553	159/18800	2.1e-07	7.36e-06	5.53e-06	APOBEC3F/APOBEC3G/APOBEC3H/BCL2/CCL5/CLEC4G/CXCR4/DYNLT1/EIF2AK2/IFIH1/IFIT1/IFIT5/IFITM1/IFNB1/ISG15/ISG20/LAMP3/LGALS9/LY6E/MID2/MX1/OAS1/OAS2/OAS3/OASL/PARP10/PLSCR1/RSAD2/STAT1/TMEM39A/TNF/TNIP1/TRIM6/ZNFX1	34
GO:0051056	BP	GO:0051056	regulation of small GTPase mediated signal transduction	52/1553	299/18800	2.16e-07	7.47e-06	5.61e-06	ABCA1/ADRA1A/AMOT/ARHGAP18/ARHGAP22/ARHGAP26/ARHGAP4/ARHGAP5/ARHGAP9/ARHGDIB/ARHGEF15/ARHGEF17/ARHGEF2/ARHGEF40/ARHGEF9/BCL6/CHN1/CHN2/CSF1/CYTH1/DENND4A/FGD3/GARNL3/GPR20/GPR55/GPR65/LPAR6/MAP4K4/MCF2/MCF2L/MET/NET1/NRP1/P2RY10/P2RY8/PLEKHG1/PLEKHG3/PLEKHG6/RAP1GAP2/RASA3/RGL2/RHOF/RHOU/ROBO1/SQSTM1/SRGAP3/STARD13/TIAM2/TNFAIP1/VAV1/VAV2/VAV3	52
GO:0051090	BP	GO:0051090	regulation of DNA-binding transcription factor activity	70/1553	452/18800	2.16e-07	7.47e-06	5.61e-06	ADAM8/ADCY8/ADORA3/AIM2/ANXA3/ARHGEF2/BCL3/CD200/CD36/CDKN2A/CFLAR/CLU/CMKLR1/CX3CL1/CYTL1/DDR2/EDN1/EIF2AK2/ESR1/FANK1/FOSL1/FZD1/FZD2/GFI1/GREM1/HES1/HSPA1A/HSPA1B/ID2/ID3/IRAK2/LGALS9/LPAR5/LRP8/MAP3K13/MAPK8/MID2/NDP/NFKBIA/NHLH2/NLRC5/NLRP3/PARP10/PELI1/PIM1/POU4F1/PPARG/PRKD1/RHEBL1/RIPK2/ROR1/RPS6KA5/SIK1/SMAD3/SPHK1/SYK/TFRC/TLR2/TLR4/TLR6/TNF/TNFAIP3/TNFRSF11A/TNFRSF4/TNFSF18/TNFSF4/TRAF…	70
GO:0098586	BP	GO:0098586	cellular response to virus	23/1553	85/18800	2.42e-07	8.3e-06	6.24e-06	BIRC2/BIRC3/CCL19/CCL5/DDX60/DHX58/IFI6/IFIH1/IFNB1/IRF7/LGALS8/LGALS9/MAPK11/NFKB1/NLRP3/OAS1/OAS3/OASL/RNF125/RRP1B/SMAD3/TLR7/TRIM6	23
GO:2000106	BP	GO:2000106	regulation of leukocyte apoptotic process	23/1553	85/18800	2.42e-07	8.3e-06	6.24e-06	ADA/ADAM8/AURKB/BCL6/CCL19/CCL5/CCR5/CCR7/CD274/CDKN2A/FOXP1/HSH2D/IDO1/IL7R/IRF7/IRS2/JAK3/LGALS9/ORMDL3/SLC46A2/SLC7A11/ST3GAL1/ST6GAL1	23
GO:0002703	BP	GO:0002703	regulation of leukocyte mediated immunity	44/1553	236/18800	2.5e-07	8.52e-06	6.4e-06	ADORA2B/BCL6/C17orf99/CADM1/CCR2/CD55/CLCF1/CLEC4G/CR1/DNASE1L3/FCER2/FCGR2B/FES/HLA-B/HLA-F/HLA-G/ICAM1/IFNB1/IL12B/IL23A/IL23R/IL4I1/IL7R/ITGAM/JAK3/LAG3/LGALS9/NLRP3/PIK3R6/PTAFR/PTPN6/RSAD2/SASH3/SCIMP/SERPINB9/SYK/TFRC/TGFB1/TLR4/TNF/TNFSF4/TRAF2/TREM2/VAV1	44
GO:1903900	BP	GO:1903900	regulation of viral life cycle	31/1553	139/18800	2.67e-07	9.03e-06	6.79e-06	APOBEC3F/APOBEC3G/APOBEC3H/BCL2/CCL5/CLEC4G/EIF2AK2/IFIH1/IFIT1/IFIT5/IFITM1/IFNB1/ISG15/ISG20/LAMP3/LGALS9/LY6E/MID2/MX1/OAS1/OAS2/OAS3/OASL/PARP10/PLSCR1/RSAD2/TMEM39A/TNF/TNIP1/TRIM6/ZNFX1	31
GO:0002230	BP	GO:0002230	positive regulation of defense response to virus by host	13/1553	31/18800	3.97e-07	1.33e-05	1e-05	AIM2/APOBEC3F/APOBEC3G/DTX3L/IL12B/IL23A/IL23R/IL27/PARP9/PTPN22/STAT1/TRIM6/ZDHHC1	13
GO:0002685	BP	GO:0002685	regulation of leukocyte migration	41/1553	218/18800	5e-07	1.67e-05	1.26e-05	ADA/ADAM8/ADORA1/ADTRP/AIF1/C3AR1/C5/CCL1/CCL19/CCL20/CCL3/CCL5/CCR1/CCR2/CCR7/CD200/CMKLR1/CSF1/CSF1R/CX3CL1/DAPK2/DPP4/DUSP1/EDN1/GCSAM/GREM1/ICAM1/IL23A/ITGA4/LGALS9/MPP1/NBL1/PTAFR/PTGER4/PTK2B/THBS1/TNF/TNFAIP6/TNFRSF18/TNFSF18/TREM2	41
GO:0002821	BP	GO:0002821	positive regulation of adaptive immune response	27/1553	115/18800	5.26e-07	1.75e-05	1.31e-05	ADA/C17orf99/CCR2/CD274/CD55/CLCF1/FCER2/HLA-B/HLA-F/HLA-G/IL12B/IL23A/IL23R/NFKBID/NFKBIZ/NLRP3/RIPK2/RSAD2/SASH3/SLC11A1/TFRC/TGFB1/TNF/TNFSF13B/TNFSF4/TRAF2/TREM2	27
GO:0097028	BP	GO:0097028	dendritic cell differentiation	16/1553	47/18800	5.54e-07	1.83e-05	1.38e-05	CAMK4/CCL19/CCR7/DHRS2/FCGR2B/FLT3/HLA-B/HLA-G/IRF4/ITGB8/LGALS9/RELB/TMEM176A/TREM2/TRPM2/UBD	16
GO:0002548	BP	GO:0002548	monocyte chemotaxis	20/1553	70/18800	5.63e-07	1.85e-05	1.39e-05	AIF1/CCL1/CCL14/CCL17/CCL19/CCL20/CCL22/CCL23/CCL26/CCL3/CCL3L1/CCL3L3/CCL5/CCR1/CCR2/CX3CL1/DUSP1/GREM1/NBL1/TNFRSF11A	20
GO:0007259	BP	GO:0007259	receptor signaling pathway via JAK-STAT	35/1553	173/18800	5.71e-07	1.87e-05	1.4e-05	BCL3/CCL5/CCR2/CLCF1/CSF1R/CSF2RA/DOT1L/FLT3/GADD45A/HES1/IFNB1/IFNL1/IL12B/IL15/IL22RA2/IL23A/IL23R/IL31RA/IL7R/INPP5F/JAK3/PARP14/PARP9/PRLR/PTK2B/PTPRD/SOCS2/SOCS3/STAT1/STAT4/STAT5A/TNF/TNFRSF18/TNFSF18/TSLP	35
GO:1902106	BP	GO:1902106	negative regulation of leukocyte differentiation	25/1553	102/18800	5.81e-07	1.89e-05	1.42e-05	BCL6/C1QC/CCL3/CR1/FBN1/FCGR2B/FGL2/GPR55/HLA-G/ID2/IFNB1/IFNL1/INHBA/INPP5D/IRF1/JAK3/LAG3/MAFB/RARA/RUNX3/TLR4/TMEM176A/TNFAIP6/TNFSF4/TRIB1	25
GO:0001959	BP	GO:0001959	regulation of cytokine-mediated signaling pathway	34/1553	166/18800	6.11e-07	1.97e-05	1.48e-05	AGPAT1/CCL5/CPNE1/CSF1/CXCR4/EDN1/GFI1/HSPA1A/HSPA1B/IRAK2/IRF7/ISG15/LAPTM5/NAIP/NLRC5/OAS1/OAS3/PARP14/PARP9/PPARG/PTPN1/PTPN6/RIPK2/ROBO1/SPHK1/SYK/TNFAIP3/TRAF2/TREM2/TRIM6/TSLP/TXK/USP18/ZBP1	34
GO:0010975	BP	GO:0010975	regulation of neuron projection development	66/1553	431/18800	7.2e-07	2.31e-05	1.73e-05	AMIGO1/ARC/ARHGAP4/BCL11A/CAMK1/CDH2/CFLAR/CHN1/CSMD3/CUX2/CX3CL1/DENND5A/DISC1/DIXDC1/DPYSL3/EFNA5/EFNB2/ENC1/FES/FZD1/GFI1/HES1/HGF/IGF1R/INPP5F/KIAA0319/KIF13B/KIF1A/L1CAM/LIMK1/LPAR3/LRP8/LRRK2/MAP3K13/MCF2/MFSD2A/MYLIP/NDRG4/NRP1/NTN1/OBSL1/PLXNA2/PLXNC1/PRKD1/PRRX1/PTK2B/PTPRD/PTPRF/PTPRG/PTPRS/RGMA/ROBO1/ROR1/ROR2/RUFY3/SEMA3G/SEMA4C/SEMA6A/SEMA6B/SEMA7A/SKIL/SNAP25/TIAM2/TOX/TRIM46/ZNF804A	66
GO:0050730	BP	GO:0050730	regulation of peptidyl-tyrosine phosphorylation	46/1553	261/18800	7.23e-07	2.31e-05	1.73e-05	ACE/ADORA1/ADRA1A/ARHGEF2/BMP6/CCL5/CD36/CD80/CLCF1/CSF1R/EFNA5/FLT3/GREM1/HES1/HGF/IFNL1/IL12B/IL15/IL22RA2/IL23A/IL23R/IL31RA/INPP5F/ITGA5/LRP8/NCF1/NCK2/NRP1/PARP14/PARP9/PRKCE/PTK2B/PTPN1/PTPN6/RIPK2/SAMSN1/SOCS3/SYK/TDGF1/TEC/TGFB1/TNF/TNFRSF18/TNFSF18/TREM2/TSLP	46
GO:1902905	BP	GO:1902905	positive regulation of supramolecular fiber organization	35/1553	176/18800	8.73e-07	2.76e-05	2.08e-05	ALOX15/ARHGEF15/BAIAP2L1/BIN1/CCL26/CCR7/CLU/CX3CL1/EDN1/EVL/FERMT2/FES/GPR65/HSPA1A/HSPA1B/LIMCH1/LIMK1/MET/MTSS1/NCK2/NPHS1/NRP1/PFN2/PPM1F/PRKCE/PSRC1/PTK2B/RAPGEF3/SCIN/SDC4/SMAD3/SYNPO/SYNPO2/TPM1/WHAMM	35
GO:0061900	BP	GO:0061900	glial cell activation	17/1553	54/18800	8.75e-07	2.76e-05	2.08e-05	ADORA2A/AIF1/C1QA/CCL3/CLU/CTSC/CX3CL1/ITGAM/LDLR/LRP1/LRRK2/NR1D1/SPHK1/TLR2/TLR6/TNF/TREM2	17
GO:0071347	BP	GO:0071347	cellular response to interleukin-1	26/1553	111/18800	8.91e-07	2.8e-05	2.11e-05	ANKRD1/CCL1/CCL14/CCL17/CCL19/CCL20/CCL22/CCL23/CCL26/CCL3/CCL3L1/CCL3L3/CCL5/CX3CL1/EDN1/EGR1/GBP1/HES1/IRAK2/MAPK11/MAPK13/NFKB1/NR1D1/RPS6KA5/TANK/ZBP1	26
GO:0051092	BP	GO:0051092	positive regulation of NF-kappaB transcription factor activity	32/1553	154/18800	9.28e-07	2.9e-05	2.18e-05	ADAM8/AIM2/ARHGEF2/CD36/CFLAR/CLU/CX3CL1/EIF2AK2/GREM1/HSPA1A/HSPA1B/IRAK2/LGALS9/MAP3K13/MID2/NLRP3/PRKD1/RHEBL1/RIPK2/ROR1/RPS6KA5/SPHK1/TFRC/TLR2/TLR4/TLR6/TNF/TNFRSF11A/TNFSF18/TRAF1/TRAF2/TRIM6	32
GO:0070229	BP	GO:0070229	negative regulation of lymphocyte apoptotic process	13/1553	33/18800	9.43e-07	2.93e-05	2.2e-05	ADA/AURKB/BCL6/CCL5/FOXP1/HSH2D/IDO1/IL7R/IRS2/JAK3/ORMDL3/SLC46A2/ST3GAL1	13
GO:0045637	BP	GO:0045637	regulation of myeloid cell differentiation	39/1553	208/18800	1.02e-06	3.15e-05	2.37e-05	C1QC/CAMK4/CCL3/CCR1/CSF1/EVI2B/FBN1/FES/FOXP1/GPR171/GPR55/HSPA1A/HSPA1B/ID2/IL12B/IL23A/IL23R/INHBA/INPP5D/IRF7/ISG15/MAFB/MEIS1/NFKBIA/POU4F1/PTK2B/RARA/RASSF2/ROR2/SCIN/SLC9B2/STAT1/TAL1/TGFB1/TLR4/TNF/TNFAIP6/TREM2/TRIB1	39
GO:0072676	BP	GO:0072676	lymphocyte migration	27/1553	119/18800	1.08e-06	3.33e-05	2.5e-05	ADAM8/ADTRP/AIF1/CCL1/CCL14/CCL17/CCL19/CCL20/CCL22/CCL23/CCL26/CCL3/CCL3L1/CCL3L3/CCL5/CCR2/CCR7/CD200/CX3CL1/CXCL11/CYP7B1/GCSAM/ICAM1/ITGA4/MYO1G/PTK2B/S1PR1	27
GO:0150076	BP	GO:0150076	neuroinflammatory response	20/1553	73/18800	1.18e-06	3.6e-05	2.7e-05	ADCY8/ADORA2A/AIF1/C1QA/CCL3/CD200/CLU/CTSC/CX3CL1/DAGLA/ITGAM/LDLR/LRP1/LRRK2/NR1D1/SPHK1/TLR2/TLR6/TNF/TREM2	20
GO:0032970	BP	GO:0032970	regulation of actin filament-based process	61/1553	393/18800	1.19e-06	3.63e-05	2.73e-05	ADORA1/ALOX15/ARHGAP18/ARHGDIB/ARHGEF15/BAIAP2L1/BIN1/CACNA1C/CAPG/CCL26/CCR7/CSF1R/CX3CL1/DIXDC1/DSG2/DSP/EDN1/EFNA5/ESAM/EVL/FERMT2/FES/FSCN1/GMFG/GPR65/LIMCH1/LIMK1/LRP1/MET/MTSS1/NCK2/NPHS1/NRP1/PDE4B/PDGFRA/PFN2/PHLDB2/PIK3CA/PKP2/PPM1F/PRKCE/PTGER4/PTK2B/RAPGEF3/RHOBTB1/RHOBTB3/RHOF/RND1/RND3/S1PR1/SCIN/SDC4/SMAD3/SSH1/SYNPO/SYNPO2/TMOD1/TNNT2/TPM1/TRPM2/WHAMM	61
GO:1901224	BP	GO:1901224	positive regulation of NIK/NF-kappaB signaling	19/1553	67/18800	1.22e-06	3.69e-05	2.77e-05	C20orf27/CCL19/CD86/EDN1/EIF2AK2/GREM1/IFI35/IL12B/IL23A/LAPTM5/LGALS9/PTP4A3/SASH1/SPHK1/TLR2/TLR4/TLR7/TNF/TREM2	19
GO:0062208	BP	GO:0062208	positive regulation of pattern recognition receptor signaling pathway	15/1553	44/18800	1.23e-06	3.69e-05	2.77e-05	DDX60/DHX58/HSPA1A/HSPA1B/IFI35/NINJ1/OASL/PELI1/PTPN22/RSAD2/SLC46A2/TLR1/TLR2/TLR4/TLR5	15
GO:0060402	BP	GO:0060402	calcium ion transport into cytosol	34/1553	171/18800	1.25e-06	3.74e-05	2.81e-05	ADRA1A/BCL2/CACNA1A/CACNA1C/CACNB3/CALCR/CASQ1/CCL19/CCL3/CCR5/CCR7/CX3CL1/CXCL11/CXCL9/GP1BA/GPER1/GRIN1/HTR2B/JPH4/MCOLN2/PML/PRKACA/PRKCE/PRKD1/PTK2B/PTPN6/RASA3/RYR1/RYR3/SLC24A4/TPCN1/TRPC1/TRPM1/TRPM2	34
GO:1903707	BP	GO:1903707	negative regulation of hemopoiesis	25/1553	106/18800	1.25e-06	3.74e-05	2.81e-05	BCL6/C1QC/CCL3/CR1/FBN1/FCGR2B/FGL2/GPR55/HLA-G/ID2/IFNB1/IFNL1/INHBA/INPP5D/IRF1/JAK3/LAG3/MAFB/RARA/RUNX3/TLR4/TMEM176A/TNFAIP6/TNFSF4/TRIB1	25
GO:1903557	BP	GO:1903557	positive regulation of tumor necrosis factor superfamily cytokine production	25/1553	107/18800	1.51e-06	4.48e-05	3.37e-05	ADAM8/ARHGEF2/CCL19/CCL3/CCR2/CD36/CD86/CLU/IFIH1/IL12B/IL23A/LGALS9/LRRK2/OAS1/OAS2/OAS3/PTAFR/RIPK2/SASH3/SPON2/SYK/THBS1/TLR1/TLR2/TLR4	25
GO:0031348	BP	GO:0031348	negative regulation of defense response	46/1553	268/18800	1.55e-06	4.57e-05	3.43e-05	ADA/ADORA1/ADORA2A/ALOX5/CD200/CR1/CX3CL1/DHX58/FCGR2B/FGL2/FURIN/GPER1/HGF/HLA-B/HLA-F/HLA-G/IL12B/IL22RA2/IL2RA/ISG15/LDLR/LGALS9/NFKB1/NLRC5/NLRP3/NR1D1/OAS1/OAS3/PARP14/PPARG/PROC/PTGER4/RHBDF2/RNF125/SERPINB9/SERPING1/SIGLEC10/SMAD3/SOCS3/SYK/TNFAIP3/TNFAIP6/TNFAIP8L2/TRAFD1/TREM2/USP18	46
GO:0007015	BP	GO:0007015	actin filament organization	67/1553	450/18800	1.64e-06	4.81e-05	3.62e-05	AIF1/ALOX15/ARHGAP18/ARHGEF15/ARHGEF2/BAIAP2L1/BCL2/BIN1/CAPG/CCL26/CCR7/CX3CL1/DIAPH2/DPYSL3/ESAM/ESPN/ESPNL/EVL/FERMT2/FSCN1/GAS7/GMFG/GPR65/ITGB5/LIMCH1/LIMK1/MARCKS/MARCKSL1/MET/MICAL3/MTSS1/MYO1G/MYO7B/NCK2/NPHS1/NRP1/PFN2/PHLDB2/PIK3CA/PPM1F/PRKCE/PTGER4/PTK2B/RAPGEF3/RHOBTB1/RHOBTB3/RHOF/RND1/RND3/RUFY3/S1PR1/SAMD14/SCIN/SDC4/SHROOM2/SMAD3/SSH1/SYNPO/SYNPO2/TCAP/TMOD1/TNFAIP1/TNNT2/TPM1/TP…	67
GO:0042088	BP	GO:0042088	T-helper 1 type immune response	15/1553	45/18800	1.7e-06	4.96e-05	3.73e-05	BCL3/CCL19/CCR2/CD80/EBI3/IL12B/IL23A/IL23R/IL27/JAK3/RELB/RIPK2/SLC11A1/TLR4/TNFSF4	15
GO:0070424	BP	GO:0070424	regulation of nucleotide-binding oligomerization domain containing signaling pathway	8/1553	13/18800	1.88e-06	5.44e-05	4.09e-05	BIRC2/BIRC3/HSPA1A/HSPA1B/PTPN22/SLC46A2/TLR4/TNFAIP3	8
GO:2000116	BP	GO:2000116	regulation of cysteine-type endopeptidase activity	41/1553	229/18800	1.89e-06	5.44e-05	4.09e-05	ACVR1C/ADORA2A/AIM2/ASPH/ATP2A3/BCL2L13/BIRC2/BIRC3/CDKN2D/CFLAR/GPER1/GRAMD4/GRIN1/HGF/IFI6/LAMP3/LAPTM5/LGALS9/NAIP/NLRP3/NR4A1/PERP/PMAIP1/PML/PPARG/PPM1F/RIPK2/ROBO1/SERPINB9/SFN/SIAH2/SMAD3/ST20/SYK/TBC1D10A/TFAP4/THBS1/TNF/TNFSF10/TNFSF15/UACA	41
GO:0097191	BP	GO:0097191	extrinsic apoptotic signaling pathway	40/1553	221/18800	1.89e-06	5.44e-05	4.09e-05	ARHGEF2/ATF3/BCL2/BCL2A1/BCL2L1/BCL2L14/CD70/CFLAR/CX3CL1/EYA2/EYA4/FAIM2/FGFR1/G0S2/GDNF/GPER1/HGF/HSPA1A/HSPA1B/ICAM1/IFI27/IFI6/INHBA/NRP1/PMAIP1/PML/PPP2R1B/SIAH2/SKIL/SMAD3/STK4/TGFB1/THBS1/TMC8/TNF/TNFAIP3/TNFSF10/TRAF1/TRAF2/UNC5B	40
GO:0046633	BP	GO:0046633	alpha-beta T cell proliferation	14/1553	40/18800	1.93e-06	5.53e-05	4.16e-05	CCR2/CD274/CD55/EBI3/IL12B/IL15/IL23A/IRF1/LGALS9/PTPN22/RIPK2/SYK/TNFSF4/TWSG1	14
GO:0032640	BP	GO:0032640	tumor necrosis factor production	35/1553	182/18800	1.97e-06	5.58e-05	4.19e-05	ARHGEF2/BCL3/CCL19/CCL3/CCR2/CD36/CHRNA7/CIDEA/CLEC4A/CLU/CX3CL1/FOXP1/GPNMB/IFIH1/IL12B/IL23A/LGALS9/LRRK2/OAS1/OAS2/OAS3/PTAFR/PTPN22/PTPN6/RARA/RIPK2/SASH3/SPON2/SYK/THBS1/TLR1/TLR2/TLR4/TNFAIP3/TREM2	35
GO:0032680	BP	GO:0032680	regulation of tumor necrosis factor production	35/1553	182/18800	1.97e-06	5.58e-05	4.19e-05	ARHGEF2/BCL3/CCL19/CCL3/CCR2/CD36/CHRNA7/CIDEA/CLEC4A/CLU/CX3CL1/FOXP1/GPNMB/IFIH1/IL12B/IL23A/LGALS9/LRRK2/OAS1/OAS2/OAS3/PTAFR/PTPN22/PTPN6/RARA/RIPK2/SASH3/SPON2/SYK/THBS1/TLR1/TLR2/TLR4/TNFAIP3/TREM2	35
GO:0060401	BP	GO:0060401	cytosolic calcium ion transport	36/1553	190/18800	2.03e-06	5.73e-05	4.31e-05	ADRA1A/ATP2A3/BCL2/CACNA1A/CACNA1C/CACNB3/CALCR/CASQ1/CCL19/CCL3/CCR5/CCR7/CX3CL1/CXCL11/CXCL9/GP1BA/GPER1/GRIN1/HTR2B/JPH4/MCOLN2/PML/PRKACA/PRKCE/PRKD1/PTK2B/PTPN6/RASA3/RYR1/RYR3/SLC24A4/SLC35G1/TPCN1/TRPC1/TRPM1/TRPM2	36
GO:0002706	BP	GO:0002706	regulation of lymphocyte mediated immunity	34/1553	175/18800	2.16e-06	6.05e-05	4.55e-05	BCL6/C17orf99/CADM1/CCR2/CD55/CLCF1/CLEC4G/CR1/FCER2/FCGR2B/HLA-B/HLA-F/HLA-G/IFNB1/IL12B/IL23A/IL23R/IL4I1/IL7R/LAG3/LGALS9/NLRP3/PIK3R6/PTPN6/RSAD2/SASH3/SERPINB9/TFRC/TGFB1/TNF/TNFSF4/TRAF2/TREM2/VAV1	34
GO:0071887	BP	GO:0071887	leukocyte apoptotic process	25/1553	109/18800	2.17e-06	6.05e-05	4.55e-05	ADA/ADAM8/AURKB/BCL6/CCL19/CCL5/CCR5/CCR7/CD274/CDKN2A/FOXP1/HSH2D/IDO1/IL2RA/IL7R/IRF7/IRS2/JAK3/LGALS9/LMBR1L/ORMDL3/SLC46A2/SLC7A11/ST3GAL1/ST6GAL1	25
GO:0002449	BP	GO:0002449	lymphocyte mediated immunity	57/1553	365/18800	2.18e-06	6.05e-05	4.55e-05	ARL8B/BCL3/BCL6/C17orf99/C1QA/C1QC/C4A/C5/CADM1/CCR2/CD55/CD70/CFI/CLCF1/CLEC4G/CLU/CR1/CTSC/FCER2/FCGR2B/FCGR3A/HLA-B/HLA-DMA/HLA-DMB/HLA-DOB/HLA-F/HLA-G/HPRT1/ICAM1/IFNB1/IL12B/IL23A/IL23R/IL4I1/IL7R/INPP5D/IRF7/LAG3/LGALS9/MYO1G/NBN/NLRP3/PIK3R6/PTPN6/RFTN1/RSAD2/SASH3/SERPINB9/SERPING1/SLAMF7/TFRC/TGFB1/TNF/TNFSF4/TRAF2/TREM2/VAV1	57
GO:0031032	BP	GO:0031032	actomyosin structure organization	37/1553	199/18800	2.36e-06	6.51e-05	4.89e-05	ANKRD1/ARHGEF15/CASQ1/CFLAR/CNN3/CSRP2/EDN1/EPB41L4A/EPB41L5/EVL/FERMT2/GPR65/ITGB5/LIMCH1/LIMK1/MET/MYH11/MYOM2/NRP1/OBSL1/PDGFRA/PFN2/PGM5/PHLDB2/PPM1F/PTGER4/PTK2B/RAPGEF3/S1PR1/SDC4/SMAD3/TCAP/TMOD1/TNFAIP1/TNNT2/TPM1/TTN	37
GO:0030316	BP	GO:0030316	osteoclast differentiation	23/1553	96/18800	2.48e-06	6.81e-05	5.12e-05	CAMK4/CCL3/CCR1/CSF1/CSF1R/FBN1/FOXP1/GPR55/IL12B/IL23A/IL23R/INPP5D/MAFB/POU4F1/RASSF2/SH3PXD2A/SLC9B2/TFRC/TLR4/TNF/TNFAIP6/TNFRSF11A/TREM2	23
GO:0032722	BP	GO:0032722	positive regulation of chemokine production	19/1553	70/18800	2.52e-06	6.9e-05	5.19e-05	ADORA2B/AIF1/ALOX15B/C5/CSF1R/EGR1/EIF2AK2/LGALS9/MCOLN2/OAS1/OAS3/RIPK2/SYK/TLR2/TLR4/TLR7/TNF/TNFSF4/TSLP	19
GO:0018105	BP	GO:0018105	peptidyl-serine phosphorylation	51/1553	315/18800	2.56e-06	6.95e-05	5.23e-05	AKT3/AURKB/BCL2/CALCR/CAMK1/CAMK1G/CAMK4/CDK2/CHEK2/CLSPN/DCLK3/DMPK/DYRK3/ERN1/GADD45A/GPD1L/HGF/IFNB1/INPP5F/LRRK2/MAP3K13/MAP4K1/MAPK13/MAPK8/MAST4/MASTL/NCK2/NEK6/PFN2/PIK3CA/PPM1F/PRKACA/PRKCE/PRKD1/PRKG2/RAPGEF3/RASSF2/RIPK2/RPS6KA5/SH2D3A/STK32A/STK32C/STK4/SYK/TDGF1/TFRC/TGFB1/TNF/TRIM6/TTK/TXN	51
GO:0032609	BP	GO:0032609	interferon-gamma production	26/1553	117/18800	2.58e-06	6.95e-05	5.23e-05	BCL3/CCR2/CCR7/CD274/CR1/EBI3/IFNL1/IL12B/IL23A/IL23R/IL27/INHBA/ISG15/LAPTM5/LGALS9/PDE4B/PTPN22/RARA/RIPK2/SASH3/SLC11A1/TLR4/TLR7/TNF/TNFSF4/TXK	26
GO:0032649	BP	GO:0032649	regulation of interferon-gamma production	26/1553	117/18800	2.58e-06	6.95e-05	5.23e-05	BCL3/CCR2/CCR7/CD274/CR1/EBI3/IFNL1/IL12B/IL23A/IL23R/IL27/INHBA/ISG15/LAPTM5/LGALS9/PDE4B/PTPN22/RARA/RIPK2/SASH3/SLC11A1/TLR4/TLR7/TNF/TNFSF4/TXK	26
GO:0045670	BP	GO:0045670	regulation of osteoclast differentiation	18/1553	64/18800	2.64e-06	7.06e-05	5.3e-05	CAMK4/CCL3/CCR1/CSF1/FBN1/GPR55/IL12B/IL23A/IL23R/INPP5D/MAFB/POU4F1/RASSF2/SLC9B2/TLR4/TNF/TNFAIP6/TREM2	18
GO:0048247	BP	GO:0048247	lymphocyte chemotaxis	18/1553	64/18800	2.64e-06	7.06e-05	5.3e-05	ADAM8/CCL1/CCL14/CCL17/CCL19/CCL20/CCL22/CCL23/CCL26/CCL3/CCL3L1/CCL3L3/CCL5/CCR2/CX3CL1/CXCL11/CYP7B1/PTK2B	18
GO:0002407	BP	GO:0002407	dendritic cell chemotaxis	11/1553	26/18800	2.84e-06	7.56e-05	5.69e-05	CCL19/CCL5/CCR1/CCR2/CCR5/CCR7/CXCR1/CXCR2/CXCR4/LGALS9/TRPM2	11
GO:0032729	BP	GO:0032729	positive regulation of interferon-gamma production	20/1553	77/18800	2.92e-06	7.75e-05	5.82e-05	BCL3/CCR2/EBI3/IFNL1/IL12B/IL23A/IL23R/IL27/ISG15/LGALS9/PDE4B/PTPN22/RIPK2/SASH3/SLC11A1/TLR4/TLR7/TNF/TNFSF4/TXK	20
GO:0001774	BP	GO:0001774	microglial cell activation	15/1553	47/18800	3.16e-06	8.34e-05	6.27e-05	AIF1/C1QA/CCL3/CLU/CTSC/CX3CL1/ITGAM/LDLR/LRRK2/NR1D1/SPHK1/TLR2/TLR6/TNF/TREM2	15
GO:0070555	BP	GO:0070555	response to interleukin-1	29/1553	141/18800	3.67e-06	9.63e-05	7.24e-05	ANKRD1/CCL1/CCL14/CCL17/CCL19/CCL20/CCL22/CCL23/CCL26/CCL3/CCL3L1/CCL3L3/CCL5/CX3CL1/EDN1/EGR1/GBP1/HES1/IRAK2/LGALS9/MAPK11/MAPK13/NFKB1/NR1D1/RIPK2/RPS6KA5/TANK/TNFRSF11A/ZBP1	29
GO:0051495	BP	GO:0051495	positive regulation of cytoskeleton organization	36/1553	195/18800	3.8e-06	9.93e-05	7.47e-05	ALOX15/ARHGEF15/BAIAP2L1/BIN1/CCL26/CCR7/CX3CL1/EDN1/EVL/FERMT2/FES/GPR65/HSPA1A/HSPA1B/LIMCH1/LIMK1/MET/MTSS1/NCK2/NES/NPHS1/NRP1/PFN2/PPM1F/PRKCE/PSRC1/PTK2B/RAPGEF3/SCIN/SDC4/SMAD3/SPAG5/SYNPO/SYNPO2/TPM1/WHAMM	36
GO:0019079	BP	GO:0019079	viral genome replication	28/1553	134/18800	3.89e-06	0.000101165	7.6e-05	APOBEC3F/APOBEC3G/APOBEC3H/BCL2/CCL5/CLEC4M/EIF2AK2/IFI27/IFIH1/IFIT1/IFIT5/IFITM1/IFNB1/ISG15/ISG20/MX1/OAS1/OAS2/OAS3/OASL/PARP10/PLSCR1/RSAD2/TMEM39A/TNF/TNIP1/TRIM6/ZNFX1	28
GO:0090715	BP	GO:0090715	immunological memory formation process	8/1553	14/18800	4.07e-06	0.000105323	7.92e-05	BCL6/FGL2/IFNL1/IL12B/IL23A/IL23R/ST3GAL1/TNFSF4	8
GO:0046640	BP	GO:0046640	regulation of alpha-beta T cell proliferation	13/1553	37/18800	4.28e-06	0.000110417	8.3e-05	CCR2/CD274/CD55/EBI3/IL12B/IL23A/IRF1/LGALS9/PTPN22/RIPK2/SYK/TNFSF4/TWSG1	13
GO:0018209	BP	GO:0018209	peptidyl-serine modification	53/1553	338/18800	4.34e-06	0.000110937	8.34e-05	AKT3/AURKB/BCL2/CALCR/CAMK1/CAMK1G/CAMK4/CDK2/CHEK2/CLSPN/DCLK3/DMPK/DYRK3/ERN1/GADD45A/GALNT3/GPD1L/HGF/IFNB1/INPP5F/LRRK2/MAP3K13/MAP4K1/MAPK13/MAPK8/MAST4/MASTL/NCK2/NEK6/PFN2/PIK3CA/POGLUT1/PPM1F/PRKACA/PRKCE/PRKD1/PRKG2/RAPGEF3/RASSF2/RIPK2/RPS6KA5/SH2D3A/STK32A/STK32C/STK4/SYK/TDGF1/TFRC/TGFB1/TNF/TRIM6/TTK/TXN	53
GO:0045639	BP	GO:0045639	positive regulation of myeloid cell differentiation	23/1553	99/18800	4.34e-06	0.000110937	8.34e-05	CCR1/CSF1/EVI2B/FES/HSPA1A/HSPA1B/ID2/IL12B/IL23A/IL23R/INHBA/INPP5D/ISG15/POU4F1/ROR2/SCIN/SLC9B2/STAT1/TAL1/TGFB1/TNF/TREM2/TRIB1	23
GO:0002753	BP	GO:0002753	cytoplasmic pattern recognition receptor signaling pathway	17/1553	60/18800	4.46e-06	0.000113395	8.52e-05	BIRC2/BIRC3/DDX60/DHX58/HSPA1A/HSPA1B/IFIH1/IRF7/NFKBIA/OAS3/OASL/PTPN22/RIPK2/RNF125/SLC46A2/TLR4/TNFAIP3	17
GO:0042886	BP	GO:0042886	amide transport	47/1553	287/18800	4.55e-06	0.000115359	8.67e-05	ABAT/ABCA1/ABCB9/ACSL4/ACVR1C/ADCY8/ADORA1/ALOX5/AQP3/AQP9/CCL5/CFTR/CLEC4M/CRH/EDN1/EFNA5/FOLR2/GABBR1/GIPR/GPER1/HADH/HMGN3/HNF1B/ILDR1/IRS2/KLF7/MAFA/MTTP/NR1D1/PFKM/PIM3/PRKCE/RAB8B/RASL10B/SLC14A1/SLC16A1/SLC19A1/SLC38A5/SLC47A1/SLC5A6/SLC7A11/SLC9B2/SNAP25/TAP1/TAP2/TNF/TRPM2	47
GO:0051017	BP	GO:0051017	actin filament bundle assembly	31/1553	158/18800	4.84e-06	0.000122059	9.17e-05	AIF1/ARHGEF15/BAIAP2L1/CX3CL1/DPYSL3/ESPN/ESPNL/EVL/FERMT2/FSCN1/GPR65/ITGB5/LIMCH1/LIMK1/MARCKS/MET/MTSS1/NRP1/PFN2/PHLDB2/PPM1F/PTGER4/PTK2B/RAPGEF3/S1PR1/SDC4/SMAD3/SYNPO/SYNPO2/TNFAIP1/TPM1	31
GO:0007249	BP	GO:0007249	I-kappaB kinase/NF-kappaB signaling	47/1553	288/18800	5.02e-06	0.000125934	9.47e-05	BCL3/BIRC2/BIRC3/CCL19/CCR7/CD36/CFLAR/CPNE1/CX3CL1/EDN1/ESR1/HTR2B/IFIT5/IRAK2/LGALS9/MID2/NEK6/NFKBIA/NR1D1/OPTN/OTUD7B/PELI1/PIM2/PRKCE/PRKD1/REL/RELB/RIPK2/ROR1/SQSTM1/STAT1/TANK/TFG/TFRC/TLR2/TLR4/TLR6/TLR7/TNF/TNFAIP3/TNFSF10/TNIP1/TRAF1/TRAF2/TREM2/TRIM6/UBD	47
GO:0032233	BP	GO:0032233	positive regulation of actin filament bundle assembly	17/1553	61/18800	5.71e-06	0.000142676	0.000107245	ARHGEF15/CX3CL1/EVL/FERMT2/GPR65/LIMCH1/LIMK1/MTSS1/NRP1/PFN2/PPM1F/RAPGEF3/SDC4/SMAD3/SYNPO/SYNPO2/TPM1	17
GO:1904645	BP	GO:1904645	response to amyloid-beta	16/1553	55/18800	5.82e-06	0.000144614	0.000108702	ATP1A3/BACE1/CACNA1A/CACNB1/CALCR/CD36/CHRNA7/FCGR2B/ICAM1/IGF1R/ITGA4/LRP1/TLR4/TLR6/TNF/TREM2	16
GO:0051283	BP	GO:0051283	negative regulation of sequestering of calcium ion	26/1553	122/18800	5.83e-06	0.000144614	0.000108702	ANXA6/CACNA1C/CASQ1/CCL19/CCL3/CCR5/CCR7/CX3CL1/CXCL11/CXCL9/GP1BA/GPER1/HTR2B/JPH4/MCOLN2/PRKACA/PRKCE/PRKD1/PTK2B/PTPN6/RASA3/RYR1/RYR3/TPCN1/TRPC1/TRPM2	26
GO:0007260	BP	GO:0007260	tyrosine phosphorylation of STAT protein	21/1553	87/18800	5.9e-06	0.000145687	0.000109508	CCL5/CLCF1/CSF1R/FLT3/HES1/IFNL1/IL12B/IL15/IL22RA2/IL23A/IL23R/IL31RA/INPP5F/JAK3/PARP14/PARP9/SOCS3/TNF/TNFRSF18/TNFSF18/TSLP	21
GO:0046641	BP	GO:0046641	positive regulation of alpha-beta T cell proliferation	10/1553	23/18800	6.04e-06	0.000148325	0.000111491	CCR2/CD55/EBI3/IL12B/IL23A/LGALS9/PTPN22/RIPK2/SYK/TNFSF4	10
GO:0051960	BP	GO:0051960	regulation of nervous system development	64/1553	440/18800	6.1e-06	0.000149273	0.000112204	ACE/AGRN/AMIGO1/AMIGO2/ARHGAP4/ASCL2/BIN1/CDKN2B/CLCF1/CLSTN2/CTSC/CUX2/CX3CL1/CXCR4/DISC1/DIXDC1/DYNLT1/EFNA5/EGR2/FLRT2/FZD3/GPER1/HES1/HGF/ID2/KIAA0319/L1CAM/LDLR/LHX2/LIMK1/LPAR3/LRP8/LRRN1/MAP3K13/MCF2/MYRF/NR1D1/NRP1/NTN1/OBSL1/PLXNA2/PLXNC1/POU4F1/PTPRD/PTPRS/RARA/RGS14/ROBO1/RUFY3/SEMA3G/SEMA4C/SEMA6A/SEMA6B/SEMA7A/SKIL/SMARCD3/TG/TGFB1/TIAM2/TLR2/TNF/TREM2/TRIM46/ZNF488	64
GO:0036336	BP	GO:0036336	dendritic cell migration	12/1553	33/18800	6.65e-06	0.000161551	0.000121433	ALOX5/CCL19/CCL5/CCR1/CCR2/CCR5/CCR7/CXCR1/CXCR2/CXCR4/LGALS9/TRPM2	12
GO:0046777	BP	GO:0046777	protein autophosphorylation	39/1553	224/18800	6.66e-06	0.000161551	0.000121433	ACE/AURKB/CAMK4/CHEK2/CSF1R/DAPK2/DDR2/EIF2AK2/ERN1/FES/FGFR1/FLT3/GPNMB/GREM1/IGF1R/LRRK2/MAK/MAP3K13/MAP4K1/MELK/MEX3B/NBN/NEK2/NEK6/PDGFRA/PIM1/PIM2/PIM3/PRKACA/PRKD1/PRKG2/PTK2B/RASSF2/SIK1/STK4/SYK/TEC/TTK/TXK	39
GO:0032956	BP	GO:0032956	regulation of actin cytoskeleton organization	54/1553	352/18800	6.83e-06	0.000164962	0.000123997	ALOX15/ARHGAP18/ARHGDIB/ARHGEF15/BAIAP2L1/BIN1/CAPG/CCL26/CCR7/CSF1R/CX3CL1/DIXDC1/EDN1/EFNA5/ESAM/EVL/FERMT2/FES/FSCN1/GMFG/GPR65/LIMCH1/LIMK1/LRP1/MET/MTSS1/NCK2/NPHS1/NRP1/PDGFRA/PFN2/PHLDB2/PIK3CA/PPM1F/PRKCE/PTGER4/PTK2B/RAPGEF3/RHOBTB1/RHOBTB3/RHOF/RND1/RND3/S1PR1/SCIN/SDC4/SMAD3/SSH1/SYNPO/SYNPO2/TMOD1/TPM1/TRPM2/WHAMM	54
GO:1901653	BP	GO:1901653	cellular response to peptide	55/1553	361/18800	6.93e-06	0.000166796	0.000125376	ADCY8/AGTRAP/ARHGEF2/ATP1A3/BACE1/BAIAP2L1/CACNA1A/CACNB1/CD36/CFLAR/CPEB1/CPEB2/CYSLTR2/EDN1/FBN1/FCGR2B/FOXO1/GJB2/GLP2R/GPER1/GRB10/ICAM1/IGF1R/INSIG1/IRS2/ITGA4/JAK3/LPIN2/LRP1/NFKB1/NR4A1/NR4A2/NR4A3/PDE3B/PDK4/PIK3CA/PLAT/PNPLA3/PPARG/PTPN1/PTPN22/PTPRE/RAB8B/RIPK2/SESN3/SLC2A8/SOCS2/SOCS3/STAT1/STAT5A/TBC1D4/TLR4/TLR6/TNF/TREM2	55
GO:2001239	BP	GO:2001239	regulation of extrinsic apoptotic signaling pathway in absence of ligand	14/1553	44/18800	6.99e-06	0.000167478	0.000125888	BCL2/BCL2L1/CX3CL1/EYA2/EYA4/FGFR1/GDNF/HSPA1A/HSPA1B/IFI6/INHBA/PPP2R1B/TNF/UNC5B	14
GO:0043406	BP	GO:0043406	positive regulation of MAP kinase activity	25/1553	116/18800	7.11e-06	0.000169664	0.000127532	ADAM8/CCL19/EDN1/ERN1/FGFR1/FLT3/HTR2B/LRRK2/MAP3K13/MST1R/PIK3R6/PTK2B/PTPN1/ROBO1/ROR2/SASH1/SYK/TDGF1/TGFB1/THBS1/TLR4/TLR6/TNF/TNFRSF11A/TRAF2	25
GO:0002269	BP	GO:0002269	leukocyte activation involved in inflammatory response	15/1553	50/18800	7.47e-06	0.000177466	0.000133396	AIF1/C1QA/CCL3/CLU/CTSC/CX3CL1/ITGAM/LDLR/LRRK2/NR1D1/SPHK1/TLR2/TLR6/TNF/TREM2	15
GO:0051282	BP	GO:0051282	regulation of sequestering of calcium ion	26/1553	124/18800	7.97e-06	0.000188518	0.000141703	ANXA6/CACNA1C/CASQ1/CCL19/CCL3/CCR5/CCR7/CX3CL1/CXCL11/CXCL9/GP1BA/GPER1/HTR2B/JPH4/MCOLN2/PRKACA/PRKCE/PRKD1/PTK2B/PTPN6/RASA3/RYR1/RYR3/TPCN1/TRPC1/TRPM2	26
GO:0061572	BP	GO:0061572	actin filament bundle organization	31/1553	162/18800	8.26e-06	0.000194608	0.000146281	AIF1/ARHGEF15/BAIAP2L1/CX3CL1/DPYSL3/ESPN/ESPNL/EVL/FERMT2/FSCN1/GPR65/ITGB5/LIMCH1/LIMK1/MARCKS/MET/MTSS1/NRP1/PFN2/PHLDB2/PPM1F/PTGER4/PTK2B/RAPGEF3/S1PR1/SDC4/SMAD3/SYNPO/SYNPO2/TNFAIP1/TPM1	31
GO:0060562	BP	GO:0060562	epithelial tube morphogenesis	51/1553	328/18800	8.32e-06	0.000195193	0.00014672	ACVRL1/BCL2/CCDC103/CCM2/CDK20/CITED2/CSF1/CSF1R/CXCR4/EDN1/EFNB2/ESR1/FOXP1/FZD1/FZD2/FZD3/GDNF/GREB1L/GREM1/HES1/HESX1/HNF1B/KAT2A/KDM2B/LGR4/LHX2/MET/MTHFD1/MTHFD1L/MTSS1/NDRG4/NOTCH4/NRP1/NTN1/PML/PODXL/PRKACA/PRKACB/RARA/RGMA/RNF207/SDC4/SEMA4C/SMAD3/ST14/STARD13/STK4/TCAP/TGFB1/TNF/TRIM71	51
GO:0032760	BP	GO:0032760	positive regulation of tumor necrosis factor production	23/1553	103/18800	8.8e-06	0.000205669	0.000154595	ARHGEF2/CCL19/CCL3/CCR2/CD36/CLU/IFIH1/IL12B/IL23A/LGALS9/LRRK2/OAS1/OAS2/OAS3/PTAFR/RIPK2/SASH3/SPON2/SYK/THBS1/TLR1/TLR2/TLR4	23
GO:1901652	BP	GO:1901652	response to peptide	69/1553	491/18800	8.87e-06	0.000206481	0.000155206	ACVR1C/ADCY8/AGTRAP/ARHGEF2/ATP1A3/BACE1/BAIAP2L1/BTG1/CACNA1A/CACNB1/CALCR/CD36/CFLAR/CHRNA7/COL1A1/CPEB1/CPEB2/CYSLTR2/EDN1/EGR1/EGR2/FBN1/FCGR2B/FOXO1/GJB2/GLP2R/GPER1/GRB10/HADH/ICAM1/IGF1R/INSIG1/IRS2/ITGA4/JAK3/KHK/LPIN2/LRP1/NFKB1/NFKBIA/NR4A1/NR4A2/NR4A3/PDE3B/PDK4/PIK3CA/PLAT/PNPLA3/PPARG/PTPN1/PTPN22/PTPRE/RAB8B/RIPK2/SESN3/SLC24A4/SLC2A8/SOCS2/SOCS3/STAT1/STAT4/STAT5A/TBC1D4/TLR2/TLR4/…	69
GO:0048002	BP	GO:0048002	antigen processing and presentation of peptide antigen	17/1553	63/18800	9.19e-06	0.00021302	0.000160121	ABCB9/ACE/CLEC4A/CLEC4M/CTSF/FCGR2B/HLA-B/HLA-DMA/HLA-DMB/HLA-DOB/HLA-F/HLA-G/MFSD6/SLC11A1/TAP1/TAP2/TREM2	17
GO:0031295	BP	GO:0031295	T cell costimulation	14/1553	45/18800	9.38e-06	0.000215745	0.000162169	CCL19/CCR7/CD274/CD5/CD80/CD86/DPP4/EFNB1/EFNB2/PIK3CA/PTPN6/TNFSF13B/TNFSF4/VAV1	14
GO:1904646	BP	GO:1904646	cellular response to amyloid-beta	14/1553	45/18800	9.38e-06	0.000215745	0.000162169	ATP1A3/BACE1/CACNA1A/CACNB1/CD36/FCGR2B/ICAM1/IGF1R/ITGA4/LRP1/TLR4/TLR6/TNF/TREM2	14
GO:0070228	BP	GO:0070228	regulation of lymphocyte apoptotic process	16/1553	57/18800	9.67e-06	0.000221426	0.000166439	ADA/ADAM8/AURKB/BCL6/CCL5/CD274/FOXP1/HSH2D/IDO1/IL7R/IRS2/JAK3/LGALS9/ORMDL3/SLC46A2/ST3GAL1	16
GO:0042509	BP	GO:0042509	regulation of tyrosine phosphorylation of STAT protein	20/1553	83/18800	1e-05	0.00022919	0.000172275	CCL5/CLCF1/CSF1R/FLT3/HES1/IFNL1/IL12B/IL15/IL22RA2/IL23A/IL23R/IL31RA/INPP5F/PARP14/PARP9/SOCS3/TNF/TNFRSF18/TNFSF18/TSLP	20
GO:0002825	BP	GO:0002825	regulation of T-helper 1 type immune response	11/1553	29/18800	1.01e-05	0.00022919	0.000172275	CCL19/CCR2/CD80/IL12B/IL23A/IL23R/IL27/JAK3/RIPK2/SLC11A1/TNFSF4	11
GO:0051235	BP	GO:0051235	maintenance of location	51/1553	331/18800	1.08e-05	0.00024362	0.000183122	ABCA1/ACVR1C/ANXA6/B4GALNT1/CACNA1C/CASQ1/CCL19/CCL3/CCR5/CCR7/CD36/CIDEA/CX3CL1/CXCL11/CXCL9/FBN1/FTH1/GP1BA/GPER1/HEXB/HILPDA/HTR2B/INSIG1/JPH4/MCOLN2/MSR1/NBL1/NFKB1/NFKBIA/NRIP1/PML/PPARG/PRKACA/PRKCE/PRKD1/PTK2B/PTPN6/RASA3/RNF213/RYR1/RYR3/SCIN/SQLE/SRGN/STARD4/TNF/TPCN1/TREM2/TRPC1/TRPM2/TXN	51
GO:0002687	BP	GO:0002687	positive regulation of leukocyte migration	28/1553	141/18800	1.08e-05	0.00024362	0.000183122	ADAM8/AIF1/C3AR1/CCL1/CCL19/CCL20/CCL3/CCL5/CCR1/CCR2/CCR7/CMKLR1/CSF1/CSF1R/CX3CL1/DAPK2/EDN1/ICAM1/IL23A/ITGA4/LGALS9/PTAFR/PTK2B/THBS1/TNF/TNFRSF18/TNFSF18/TREM2	28
GO:0006936	BP	GO:0006936	muscle contraction	53/1553	349/18800	1.11e-05	0.000249566	0.000187592	ABAT/ADA/ADORA1/ADORA2B/ADRA1A/ANXA6/APBB2/ASPH/BIN1/CACNA1C/CASQ1/CXCR4/DMPK/DSG2/DSP/DTNA/EDN1/EHD3/GDNF/GPD1L/GPER1/HTR2B/KCNE1/KCNE3/LTB4R/MYH11/MYH7/MYOM2/MYOM3/NR4A1/ORMDL3/PDE4B/PIK3CA/PKP2/PRKACA/PTAFR/RCSD1/RNF207/RYR1/SCN7A/SMTN/SPHK1/SSPN/STAC/SYNM/TCAP/TMOD1/TNF/TNNI1/TNNT2/TPM1/TPM2/TTN	53
GO:0034340	BP	GO:0034340	response to type I interferon	17/1553	64/18800	1.16e-05	0.000258556	0.000194349	IFI27/IFIT1/IFITM1/IFNB1/IRF7/ISG15/MX1/NLRC5/OAS1/OAS2/OAS3/PTPN1/PTPN6/STAT1/TRIM6/USP18/ZBP1	17
GO:0002456	BP	GO:0002456	T cell mediated immunity	24/1553	112/18800	1.19e-05	0.000265941	0.0001999	CCR2/CD55/CD70/CLEC4G/CTSC/FCGR2B/HLA-B/HLA-F/HLA-G/HPRT1/ICAM1/IFNB1/IL12B/IL23A/IL23R/IL4I1/IL7R/MYO1G/NLRP3/RFTN1/RSAD2/SASH3/TNFSF4/TRAF2	24
GO:0071357	BP	GO:0071357	cellular response to type I interferon	16/1553	58/18800	1.23e-05	0.00027379	0.0002058	IFI27/IFIT1/IFITM1/IFNB1/IRF7/ISG15/NLRC5/OAS1/OAS2/OAS3/PTPN1/PTPN6/STAT1/TRIM6/USP18/ZBP1	16
GO:0002718	BP	GO:0002718	regulation of cytokine production involved in immune response	22/1553	98/18800	1.25e-05	0.000276942	0.000208169	BCL6/CCR2/CD36/CD55/HLA-F/HLA-G/IFNB1/JAK3/LAPTM5/NLRP3/NR4A3/RSAD2/SASH3/SCIMP/SEMA7A/SPON2/TGFB1/TLR4/TNF/TNFSF4/TRAF2/TRIM6	22
GO:1903034	BP	GO:1903034	regulation of response to wounding	31/1553	166/18800	1.38e-05	0.00030335	0.00022802	ABAT/ADTRP/ALOX5/C1QTNF1/CD36/CXCR4/DUOX1/DUOX2/EDN1/ENPP4/FERMT2/GP1BA/IGF1R/INPP5F/KIAA0319/PDGFRA/PHLDB2/PLAT/PRKCE/PROC/PROS1/PTPRF/PTPRS/RGMA/SERPING1/SIGLEC10/SMAD3/TFPI/THBS1/TNF/TNFAIP3	31
GO:0043380	BP	GO:0043380	regulation of memory T cell differentiation	7/1553	12/18800	1.41e-05	0.000310441	0.000233349	BCL6/FGL2/IFNL1/IL12B/IL23A/IL23R/TNFSF4	7
GO:2001056	BP	GO:2001056	positive regulation of cysteine-type endopeptidase activity	28/1553	143/18800	1.42e-05	0.000311281	0.000233981	ACVR1C/AIM2/ASPH/ATP2A3/BCL2L13/CFLAR/GPER1/GRAMD4/GRIN1/LAPTM5/LGALS9/NLRP3/PERP/PMAIP1/PML/PPARG/PPM1F/RIPK2/ROBO1/SMAD3/ST20/SYK/TBC1D10A/TFAP4/TNF/TNFSF10/TNFSF15/UACA	28
GO:0050767	BP	GO:0050767	regulation of neurogenesis	54/1553	361/18800	1.43e-05	0.000311714	0.000234306	ACE/AMIGO1/ARHGAP4/ASCL2/BIN1/CDKN2B/CLCF1/CUX2/CX3CL1/CXCR4/DISC1/DIXDC1/DYNLT1/EFNA5/EGR2/FZD3/GPER1/HES1/ID2/KIAA0319/L1CAM/LDLR/LHX2/LIMK1/LPAR3/LRP8/MAP3K13/MCF2/NR1D1/NRP1/NTN1/OBSL1/PLXNA2/PLXNC1/POU4F1/PTPRD/PTPRS/RGS14/ROBO1/RUFY3/SEMA3G/SEMA4C/SEMA6A/SEMA6B/SEMA7A/SKIL/SMARCD3/TGFB1/TIAM2/TLR2/TNF/TREM2/TRIM46/ZNF488	54
GO:0051208	BP	GO:0051208	sequestering of calcium ion	26/1553	128/18800	1.45e-05	0.000314333	0.000236275	ANXA6/CACNA1C/CASQ1/CCL19/CCL3/CCR5/CCR7/CX3CL1/CXCL11/CXCL9/GP1BA/GPER1/HTR2B/JPH4/MCOLN2/PRKACA/PRKCE/PRKD1/PTK2B/PTPN6/RASA3/RYR1/RYR3/TPCN1/TRPC1/TRPM2	26
GO:0070423	BP	GO:0070423	nucleotide-binding oligomerization domain containing signaling pathway	10/1553	25/18800	1.48e-05	0.000319688	0.0002403	BIRC2/BIRC3/HSPA1A/HSPA1B/NFKBIA/PTPN22/RIPK2/SLC46A2/TLR4/TNFAIP3	10
GO:1903035	BP	GO:1903035	negative regulation of response to wounding	21/1553	92/18800	1.49e-05	0.000321777	0.00024187	ABAT/ADTRP/ALOX5/C1QTNF1/EDN1/GP1BA/INPP5F/KIAA0319/PDGFRA/PHLDB2/PLAT/PROC/PROS1/PTPRS/RGMA/SERPING1/SIGLEC10/SMAD3/TFPI/THBS1/TNF	21
GO:0051209	BP	GO:0051209	release of sequestered calcium ion into cytosol	25/1553	121/18800	1.55e-05	0.000331733	0.000249354	CACNA1C/CASQ1/CCL19/CCL3/CCR5/CCR7/CX3CL1/CXCL11/CXCL9/GP1BA/GPER1/HTR2B/JPH4/MCOLN2/PRKACA/PRKCE/PRKD1/PTK2B/PTPN6/RASA3/RYR1/RYR3/TPCN1/TRPC1/TRPM2	25
GO:0007254	BP	GO:0007254	JNK cascade	32/1553	175/18800	1.57e-05	0.000335859	0.000252455	ADORA2B/CCL19/CCR7/DIXDC1/FCGR2B/FZD7/GADD45A/GADD45B/IGF1R/LRRK2/MAP3K13/MAP4K1/MAP4K4/MAPK8/NAIP/NCF1/NFKB1/NPHS1/PTGER4/PTK2B/PTPN22/RASSF2/RIPK2/ROR2/SH2D3A/SMAD3/TLR4/TLR7/TNF/TRAF1/TRAF2/TRIB1	32
GO:0043405	BP	GO:0043405	regulation of MAP kinase activity	33/1553	183/18800	1.58e-05	0.000335859	0.000252455	ADAM8/CCL19/DUSP1/DUSP7/EDN1/ERN1/FGFR1/FLT3/HTR2B/LRRK2/MAP3K13/MST1R/PIK3R6/PPARG/PTK2B/PTPN1/PTPN22/PTPN6/RGS14/ROBO1/ROR2/SASH1/SYK/TDGF1/TGFB1/THBS1/TLR4/TLR6/TNF/TNFRSF11A/TRAF2/TRIB1/UCHL1	33
GO:0031294	BP	GO:0031294	lymphocyte costimulation	14/1553	47/18800	1.64e-05	0.000348234	0.000261757	CCL19/CCR7/CD274/CD5/CD80/CD86/DPP4/EFNB1/EFNB2/PIK3CA/PTPN6/TNFSF13B/TNFSF4/VAV1	14
GO:0033209	BP	GO:0033209	tumor necrosis factor-mediated signaling pathway	23/1553	107/18800	1.71e-05	0.000360825	0.000271222	AIM2/BIRC2/BIRC3/CD70/CPNE1/HSPA1A/HSPA1B/LAPTM5/NAIP/NFKBIA/PTK2B/SPHK1/STAT1/SYK/TNF/TNFAIP3/TNFRSF11A/TNFRSF18/TNFRSF4/TNFSF13B/TNFSF18/TRAF1/TRAF2	23
GO:0002367	BP	GO:0002367	cytokine production involved in immune response	22/1553	100/18800	1.76e-05	0.000369012	0.000277376	BCL6/CCR2/CD36/CD55/HLA-F/HLA-G/IFNB1/JAK3/LAPTM5/NLRP3/NR4A3/RSAD2/SASH3/SCIMP/SEMA7A/SPON2/TGFB1/TLR4/TNF/TNFSF4/TRAF2/TRIM6	22
GO:0031341	BP	GO:0031341	regulation of cell killing	22/1553	100/18800	1.76e-05	0.000369012	0.000277376	BCL2L1/CADM1/CD55/DNASE1L3/FCER2/FCGR2B/HLA-B/HLA-F/HLA-G/ICAM1/IL12B/IL23A/IL23R/IL7R/ITGAM/LAG3/LGALS9/MAPK8/PIK3R6/SERPINB9/SYK/VAV1	22
GO:0050808	BP	GO:0050808	synapse organization	60/1553	419/18800	1.91e-05	0.000398513	0.00029955	ABHD17C/ACHE/AGRN/AMIGO1/AMIGO2/APBB2/ARC/ARHGAP22/ARHGEF15/C1QA/C1QC/CACNB1/CACNB3/CAMK1/CBLN3/CDH1/CDH2/CHRNA7/CLSTN2/CNTNAP1/CTTNBP2/CUX2/CX3CL1/DISC1/DMPK/EFNA5/EFNB2/ELFN1/FCGR2B/FLRT2/FZD1/GDNF/IGF1R/ITGAM/KIF1A/L1CAM/LRP8/LRRK2/LRRN1/MDGA1/NLGN4Y/NRP1/NRP2/NRXN2/NTN1/OBSL1/PALM/PFN2/POU4F1/PTPRD/PTPRF/PTPRS/RAB39B/SLC7A11/SRGN/SYNPO/TLR2/TNF/TREM2/ZNF804A	60
GO:0030890	BP	GO:0030890	positive regulation of B cell proliferation	13/1553	42/18800	2.07e-05	0.000430581	0.000323655	ADA/BCL2/BCL6/CDKN1A/CLCF1/IRS2/PELI1/SASH3/TFRC/TLR4/TNFRSF4/TNFSF13B/VAV3	13
GO:0034142	BP	GO:0034142	toll-like receptor 4 signaling pathway	13/1553	42/18800	2.07e-05	0.000430581	0.000323655	IFI35/NFKBIA/NINJ1/NR1D1/OAS1/PELI1/PRKCE/PTPN22/RIPK2/SCIMP/TLR4/TNFAIP3/TREM2	13
GO:0019722	BP	GO:0019722	calcium-mediated signaling	35/1553	202/18800	2.16e-05	0.00044587	0.000335147	ACKR3/ADA/CACNA1C/CASQ1/CCL20/CCL3/CCR1/CCR2/CCR4/CCR5/CCR7/CMKLR1/CXCR1/CXCR2/CXCR4/CXCR5/DMPK/EDN1/FHL2/GBP1/GPR143/GRIN1/HTR2B/LRRK2/P2RY11/PRKACA/PTK2B/SAMD14/SLC24A4/SPHK1/SYK/TBC1D10C/TNF/TREM2/TRPM2	35
GO:0050770	BP	GO:0050770	regulation of axonogenesis	29/1553	154/18800	2.19e-05	0.000449494	0.000337871	AMIGO1/ARHGAP4/CDH2/CHN1/DISC1/DIXDC1/EFNA5/KIAA0319/KIF13B/L1CAM/LIMK1/LPAR3/MAP3K13/MCF2/NRP1/NTN1/PLXNA2/PLXNC1/PTPRS/ROBO1/RUFY3/SEMA3G/SEMA4C/SEMA6A/SEMA6B/SEMA7A/SKIL/TIAM2/TRIM46	29
GO:0097553	BP	GO:0097553	calcium ion transmembrane import into cytosol	29/1553	154/18800	2.19e-05	0.000449494	0.000337871	CACNA1A/CACNA1C/CALCR/CASQ1/CCL19/CCL3/CCR5/CCR7/CX3CL1/CXCL11/CXCL9/GP1BA/GPER1/GRIN1/HTR2B/JPH4/MCOLN2/PRKACA/PRKCE/PRKD1/PTK2B/PTPN6/RASA3/RYR1/RYR3/SLC24A4/TPCN1/TRPC1/TRPM2	29
GO:0071675	BP	GO:0071675	regulation of mononuclear cell migration	24/1553	116/18800	2.22e-05	0.000450787	0.000338843	ADAM8/ADTRP/AIF1/C3AR1/CCL1/CCL20/CCL3/CCL5/CCR1/CCR2/CCR7/CD200/CMKLR1/CSF1/CSF1R/DUSP1/GCSAM/GREM1/ITGA4/LGALS9/NBL1/PTK2B/THBS1/TNF	24
GO:1904892	BP	GO:1904892	regulation of receptor signaling pathway via STAT	24/1553	116/18800	2.22e-05	0.000450787	0.000338843	BCL3/CCL5/CRLF2/DOT1L/GADD45A/HES1/IFNB1/IFNL1/IL12B/IL23A/IL23R/IL7R/INPP5F/JAK3/PARP14/PPARG/PRLR/PTK2B/PTPRD/SOCS2/SOCS3/TGFB1/TNF/TSLP	24
GO:0035872	BP	GO:0035872	nucleotide-binding domain	leucine rich repeat containing receptor signaling pathway	10/1553	26/18800	2.23e-05	0.000450787	0.000338843	BIRC2/BIRC3/HSPA1A/HSPA1B/NFKBIA/PTPN22/RIPK2/SLC46A2/TLR4/TNFAIP3	10
GO:0042531	BP	GO:0042531	positive regulation of tyrosine phosphorylation of STAT protein	17/1553	67/18800	2.23e-05	0.000450787	0.000338843	CCL5/CLCF1/CSF1R/FLT3/HES1/IFNL1/IL12B/IL15/IL23A/IL23R/IL31RA/PARP14/PARP9/TNF/TNFRSF18/TNFSF18/TSLP	17
GO:0002688	BP	GO:0002688	regulation of leukocyte chemotaxis	25/1553	124/18800	2.4e-05	0.000484497	0.000364182	AIF1/C3AR1/C5/CCL1/CCL19/CCL3/CCL5/CCR1/CCR2/CCR7/CMKLR1/CSF1/CSF1R/DAPK2/DPP4/DUSP1/EDN1/GREM1/IL23A/LGALS9/MPP1/NBL1/PTK2B/THBS1/TNFAIP6	25
GO:0090713	BP	GO:0090713	immunological memory process	8/1553	17/18800	2.63e-05	0.000527922	0.000396823	BCL6/FGL2/IFNL1/IL12B/IL23A/IL23R/ST3GAL1/TNFSF4	8
GO:0002763	BP	GO:0002763	positive regulation of myeloid leukocyte differentiation	15/1553	55/18800	2.66e-05	0.000531564	0.000399561	CCR1/CSF1/EVI2B/FES/ID2/IL12B/IL23A/IL23R/POU4F1/ROR2/SLC9B2/TGFB1/TNF/TREM2/TRIB1	15
GO:1905517	BP	GO:1905517	macrophage migration	15/1553	55/18800	2.66e-05	0.000531564	0.000399561	C3AR1/C5/CCL3/CCL5/CCR2/CD200/CMKLR1/CSF1/CSF1R/CX3CL1/MCOLN2/PTK2B/ROR2/THBS1/TREM2	15
GO:0043281	BP	GO:0043281	regulation of cysteine-type endopeptidase activity involved in apoptotic process	35/1553	204/18800	2.67e-05	0.000531847	0.000399774	ACVR1C/ADORA2A/ATP2A3/BCL2L13/BIRC2/BIRC3/CDKN2D/CFLAR/GPER1/GRAMD4/HGF/IFI6/LAMP3/LAPTM5/LGALS9/NAIP/NLRP3/NR4A1/PMAIP1/PML/PPARG/PPM1F/ROBO1/SERPINB9/SFN/SIAH2/SMAD3/ST20/SYK/TFAP4/THBS1/TNF/TNFSF10/TNFSF15/UACA	35
GO:0006816	BP	GO:0006816	calcium ion transport	60/1553	424/18800	2.73e-05	0.00054037	0.00040618	ACE/ADORA2A/ADRA1A/ANXA6/ATP2A3/BCL2/BIN1/BSPRY/CACHD1/CACNA1A/CACNA1C/CACNA2D4/CACNB1/CACNB3/CALCR/CASQ1/CATSPER1/CCL19/CCL3/CCL5/CCR1/CCR5/CCR7/CHRNA7/CX3CL1/CXCL11/CXCL9/CXCR4/CYP27B1/EDN1/EHD3/GEM/GP1BA/GPER1/GRIN1/HES1/HTR2B/IL16/JAK3/JPH4/MCOLN2/PDE4B/PML/PRKACA/PRKCE/PRKD1/PTK2B/PTPN6/RASA3/RRAD/RYR1/RYR3/SLC24A4/SLC35G1/STAC/TPCN1/TRPC1/TRPM1/TRPM2/TSPAN13	60
GO:0043507	BP	GO:0043507	positive regulation of JUN kinase activity	13/1553	43/18800	2.75e-05	0.000541464	0.000407003	CCL19/EDN1/ERN1/MAP3K13/PTK2B/PTPN1/ROR2/SASH1/SYK/TLR6/TNF/TNFRSF11A/TRAF2	13
GO:0071526	BP	GO:0071526	semaphorin-plexin signaling pathway	13/1553	43/18800	2.75e-05	0.000541464	0.000407003	ECE1/EDN1/GDNF/MET/NRP1/NRP2/PLXNA2/PLXNC1/SEMA3G/SEMA4C/SEMA6A/SEMA6B/SEMA7A	13
GO:0043379	BP	GO:0043379	memory T cell differentiation	7/1553	13/18800	2.85e-05	0.000558427	0.000419753	BCL6/FGL2/IFNL1/IL12B/IL23A/IL23R/TNFSF4	7
GO:0035335	BP	GO:0035335	peptidyl-tyrosine dephosphorylation	22/1553	103/18800	2.87e-05	0.000560574	0.000421367	DNAJC6/DUSP1/DUSP2/DUSP4/DUSP5/DUSP7/DUSP8/EYA2/EYA4/MTMR4/PTP4A3/PTPN1/PTPN22/PTPN6/PTPN7/PTPRD/PTPRE/PTPRF/PTPRG/PTPRK/PTPRS/SSH1	22
GO:0070227	BP	GO:0070227	lymphocyte apoptotic process	18/1553	75/18800	2.92e-05	0.000569048	0.000427737	ADA/ADAM8/AURKB/BCL6/CCL5/CD274/FOXP1/HSH2D/IDO1/IL2RA/IL7R/IRS2/JAK3/LGALS9/LMBR1L/ORMDL3/SLC46A2/ST3GAL1	18
GO:0060284	BP	GO:0060284	regulation of cell development	68/1553	500/18800	3.01e-05	0.000585121	0.000439819	ACE/AMIGO1/ARHGAP4/ASCL2/AXIN2/BCL11A/BCL2/BIN1/CDKN2B/CLCF1/CUX2/CX3CL1/CXCR4/DISC1/DIXDC1/DOCK1/DYNLT1/EFNA5/EGR2/FBN1/FERMT2/FZD3/GBP1/GPER1/HES1/ID2/KIAA0319/L1CAM/LDLR/LHX2/LIMK1/LIMS2/LPAR3/LRP8/LRRK2/MAP3K13/MCF2/NR1D1/NRP1/NTN1/OBSL1/PLXNA2/PLXNC1/POU4F1/PROC/PTHLH/PTPRD/PTPRS/RGS14/ROBO1/RUFY3/SEMA3G/SEMA4C/SEMA6A/SEMA6B/SEMA7A/SKIL/SLC9B2/SMARCD3/TGFB1/TIAM2/TLR2/TNF/TREM2/TRIB1/TRIM46/…	68
GO:0050769	BP	GO:0050769	positive regulation of neurogenesis	37/1553	222/18800	3.08e-05	0.000595352	0.000447509	ACE/AMIGO1/BIN1/CLCF1/CUX2/CX3CL1/CXCR4/DISC1/DIXDC1/EFNA5/EGR2/FZD3/GPER1/HES1/ID2/L1CAM/LIMK1/LPAR3/LRP8/MAP3K13/NRP1/NTN1/OBSL1/PLXNA2/PLXNC1/PTPRD/RGS14/ROBO1/RUFY3/SEMA7A/SKIL/SMARCD3/TGFB1/TIAM2/TLR2/TNF/ZNF488	37
GO:0060337	BP	GO:0060337	type I interferon signaling pathway	15/1553	56/18800	3.36e-05	0.000648553	0.000487498	IFI27/IFITM1/IFNB1/IRF7/ISG15/NLRC5/OAS1/OAS2/OAS3/PTPN1/PTPN6/STAT1/TRIM6/USP18/ZBP1	15
GO:0010742	BP	GO:0010742	macrophage derived foam cell differentiation	12/1553	38/18800	3.44e-05	0.000661166	0.000496979	ABCA1/ABCA5/ALOX15B/CD36/CETP/CSF1/MSR1/NFKB1/NFKBIA/PPARG/STAT1/TGFB1	12
GO:0032642	BP	GO:0032642	regulation of chemokine production	21/1553	97/18800	3.49e-05	0.000667535	0.000501766	ADORA2B/AIF1/ALOX15B/C5/CSF1R/EGR1/EIF2AK2/FOXP1/LGALS9/MCOLN2/OAS1/OAS3/RIPK2/SYK/TLR2/TLR4/TLR7/TNF/TNFSF4/TREM2/TSLP	21
GO:0032755	BP	GO:0032755	positive regulation of interleukin-6 production	21/1553	97/18800	3.49e-05	0.000667535	0.000501766	ADORA2B/AIF1/ARHGEF2/CD36/IFIH1/IL16/LGALS9/MAPK13/PTAFR/RIPK2/SCIMP/SPON2/SYK/TLR1/TLR2/TLR4/TLR6/TLR7/TNF/TNFSF4/TSLP	21
GO:0044089	BP	GO:0044089	positive regulation of cellular component biogenesis	67/1553	494/18800	3.75e-05	0.000713631	0.000536415	ABCA1/AGRN/ALOX15/AMIGO1/AMIGO2/ARHGEF15/BAIAP2L1/BIN1/CCL19/CCL26/CCR7/CD36/CDK2/CDT1/CEP135/CLSTN2/CLU/CUX2/CX3CL1/DNMT1/DPYSL3/EFNA5/EPB41L5/ESR1/EVL/FERMT2/FES/FLRT2/FSCN1/GPR65/HSPA1A/HSPA1B/ISG15/LIMCH1/LIMK1/LRRN1/MAP4K4/MET/MTSS1/NCK2/NPHS1/NRP1/PALM/PFN2/PHLDB1/PHLDB2/PIK3CA/PPM1F/PRKCE/PSRC1/PTK2B/PTPRD/RAPGEF3/SDC4/SMAD3/SPAG5/SYK/SYNPO/SYNPO2/TAL1/TENM2/TFRC/TGFB1/TLR4/TLR6/TNF/TPM1	67
GO:0070542	BP	GO:0070542	response to fatty acid	16/1553	63/18800	3.81e-05	0.00072233	0.000542954	ACSL1/CD36/EDN1/FOXO1/GIPR/HES1/ID3/ILDR1/LDLR/PDK4/PIK3CA/PLAT/PTAFR/SCD/TBXAS1/TLR2	16
GO:0002700	BP	GO:0002700	regulation of production of molecular mediator of immune response	30/1553	167/18800	4.06e-05	0.000767257	0.000576724	BCL6/C17orf99/CCR2/CD36/CD55/CD86/CLCF1/CR1/FCGR2B/HLA-F/HLA-G/IFNB1/JAK3/LAPTM5/NLRP3/NR4A3/PTPN22/RSAD2/SASH3/SCIMP/SEMA7A/SPON2/TFRC/TGFB1/TLR4/TNF/TNFRSF4/TNFSF4/TRAF2/TRIM6	30
GO:0032602	BP	GO:0032602	chemokine production	21/1553	98/18800	4.11e-05	0.000774061	0.000581839	ADORA2B/AIF1/ALOX15B/C5/CSF1R/EGR1/EIF2AK2/FOXP1/LGALS9/MCOLN2/OAS1/OAS3/RIPK2/SYK/TLR2/TLR4/TLR7/TNF/TNFSF4/TREM2/TSLP	21
GO:1901099	BP	GO:1901099	negative regulation of signal transduction in absence of ligand	11/1553	33/18800	4.14e-05	0.000775596	0.000582992	BCL2/BCL2L1/CX3CL1/EYA2/EYA4/GDNF/HSPA1A/HSPA1B/IFI6/TNF/UNC5B	11
GO:2001240	BP	GO:2001240	negative regulation of extrinsic apoptotic signaling pathway in absence of ligand	11/1553	33/18800	4.14e-05	0.000775596	0.000582992	BCL2/BCL2L1/CX3CL1/EYA2/EYA4/GDNF/HSPA1A/HSPA1B/IFI6/TNF/UNC5B	11
GO:0032608	BP	GO:0032608	interferon-beta production	15/1553	57/18800	4.22e-05	0.000784477	0.000589668	DHX58/IFIH1/IRF1/IRF7/ISG15/OAS1/OAS2/OAS3/PTPRS/REL/RELB/RIPK2/TLR2/TLR4/TLR7	15
GO:0032648	BP	GO:0032648	regulation of interferon-beta production	15/1553	57/18800	4.22e-05	0.000784477	0.000589668	DHX58/IFIH1/IRF1/IRF7/ISG15/OAS1/OAS2/OAS3/PTPRS/REL/RELB/RIPK2/TLR2/TLR4/TLR7	15
GO:0070664	BP	GO:0070664	negative regulation of leukocyte proliferation	20/1553	91/18800	4.24e-05	0.000784477	0.000589668	CD274/CD80/CD86/CLEC4G/CR1/FCGR2B/GPNMB/GREM1/HLA-G/IDO1/IL2RA/IL4I1/INPP5D/LGALS9/LRRC32/PELI1/PTPN6/SDC4/TNFAIP3/TWSG1	20
GO:0003012	BP	GO:0003012	muscle system process	62/1553	449/18800	4.24e-05	0.000784477	0.000589668	ABAT/ADA/ADORA1/ADORA2B/ADRA1A/AIF1/ANXA6/APBB2/ASPH/BIN1/CACNA1C/CASQ1/CFLAR/CXCR4/DMPK/DSG2/DSP/DTNA/EDN1/EHD3/FOXO1/GATM/GDNF/GPD1L/GPER1/HTR2B/IL15/INPP5F/KCNE1/KCNE3/LTB4R/MYH11/MYH7/MYOM2/MYOM3/NR4A1/NR4A3/ORMDL3/PDE4B/PIK3CA/PKP2/PPARG/PRKACA/PTAFR/RCSD1/RNF207/RYR1/SCN7A/SMAD3/SMTN/SPHK1/SSPN/STAC/SYNM/TCAP/TMOD1/TNF/TNNI1/TNNT2/TPM1/TPM2/TTN	62
GO:0010810	BP	GO:0010810	regulation of cell-substrate adhesion	36/1553	217/18800	4.32e-05	0.000797007	0.000599086	ACVRL1/ALOX15/BCL2/BCL6/CCR7/CD36/CDKN2A/COL1A1/CSF1/CX3CL1/DISC1/DOCK1/EFNA5/EPB41L5/FERMT2/FZD7/GBP1/GCNT2/GREM1/ITGA5/LIMCH1/LIMS2/MAP4K4/NID1/NRP1/PHLDB2/PPM1F/PRKCE/PTK2B/RELL2/SDC4/SMAD3/ST6GAL1/STK4/THBS1/VCL	36
GO:0072175	BP	GO:0072175	epithelial tube formation	26/1553	136/18800	4.37e-05	0.000802599	0.00060329	CDK20/CITED2/FZD1/FZD2/FZD3/GDNF/GREM1/HESX1/HNF1B/KAT2A/KDM2B/LHX2/MTHFD1/MTHFD1L/PODXL/PRKACA/PRKACB/RARA/RGMA/SDC4/SEMA4C/ST14/STK4/TCAP/TGFB1/TRIM71	26
GO:0071622	BP	GO:0071622	regulation of granulocyte chemotaxis	14/1553	51/18800	4.54e-05	0.000830939	0.000624593	C3AR1/CCL19/CCL5/CCR7/CMKLR1/CSF1/CSF1R/DAPK2/DPP4/EDN1/IL23A/MPP1/THBS1/TNFAIP6	14
GO:0032728	BP	GO:0032728	positive regulation of interferon-beta production	12/1553	39/18800	4.6e-05	0.000836127	0.000628492	DHX58/IFIH1/IRF1/IRF7/ISG15/OAS1/OAS2/OAS3/RIPK2/TLR2/TLR4/TLR7	12
GO:0090077	BP	GO:0090077	foam cell differentiation	12/1553	39/18800	4.6e-05	0.000836127	0.000628492	ABCA1/ABCA5/ALOX15B/CD36/CETP/CSF1/MSR1/NFKB1/NFKBIA/PPARG/STAT1/TGFB1	12
GO:0050708	BP	GO:0050708	regulation of protein secretion	40/1553	252/18800	4.71e-05	0.000855129	0.000642775	ABAT/ACHE/ACSL4/ACVR1C/ADAM8/ADCY8/ADORA2A/ADTRP/ALOX5/ANKRD1/BMP6/CCL5/CD200/CFTR/EFNA5/FRMD4A/GIPR/GPER1/HADH/HMGN3/IL12B/IRS2/KLF7/NR1D1/PFKM/PIM3/PPARG/PRKCE/RHBDF2/RSAD2/SLC16A1/SLC9B2/SNAP25/TGFB1/TLR2/TLR4/TNF/TREM2/TRPM2/TTN	40
GO:0007160	BP	GO:0007160	cell-matrix adhesion	38/1553	235/18800	4.79e-05	0.000865736	0.000650748	ACVRL1/BCL2/BCL6/CCR7/CD36/CDKN2A/CSF1/CX3CL1/DISC1/EFNA5/EPB41L5/EPDR1/FERMT2/GREM1/ITGA10/ITGA2B/ITGA4/ITGA5/ITGAM/ITGB5/L1CAM/LIMCH1/LYPD3/MAP4K4/NID1/NID2/NRP1/PHLDB2/PPM1F/PTK2B/PTPRK/SDC4/SMAD3/SNED1/TECTA/THBS1/VCL/WHAMM	38
GO:0072677	BP	GO:0072677	eosinophil migration	9/1553	23/18800	4.92e-05	0.000882107	0.000663053	ADAM8/CCL1/CCL26/CCL3/CCL5/CX3CL1/DAPK2/HRH1/PTGER4	9
GO:0071692	BP	GO:0071692	protein localization to extracellular region	52/1553	359/18800	4.93e-05	0.000882107	0.000663053	ABAT/ABCA1/ACHE/ACSL4/ACVR1C/ADAM8/ADCY8/ADORA2A/ADTRP/ALOX5/ANKRD1/BMP6/CCL5/CD200/CFTR/EFNA5/FBN1/FRMD4A/GIPR/GPER1/HADH/HMGN3/HNF1B/IL12B/IRS2/KLF7/MAFA/MTTP/NBL1/NR1D1/PCSK5/PFKM/PIM3/PPARG/PRKCE/RAB8B/RCN3/RHBDF2/RSAD2/SLC16A1/SLC9B2/SNAP25/STEAP3/SUCNR1/TGFB1/TLR2/TLR4/TNF/TREM2/TRPM2/TTN/TVP23A	52
GO:0045625	BP	GO:0045625	regulation of T-helper 1 cell differentiation	6/1553	10/18800	4.94e-05	0.000882107	0.000663053	CCL19/CD80/IL27/JAK3/RIPK2/TNFSF4	6
GO:0070588	BP	GO:0070588	calcium ion transmembrane transport	47/1553	314/18800	4.94e-05	0.000882107	0.000663053	ANXA6/ATP2A3/BIN1/CACHD1/CACNA1A/CACNA1C/CACNA2D4/CACNB1/CACNB3/CALCR/CASQ1/CATSPER1/CCL19/CCL3/CCR5/CCR7/CHRNA7/CX3CL1/CXCL11/CXCL9/EDN1/EHD3/GEM/GP1BA/GPER1/GRIN1/HTR2B/JPH4/MCOLN2/PDE4B/PRKACA/PRKCE/PRKD1/PTK2B/PTPN6/RASA3/RRAD/RYR1/RYR3/SLC24A4/SLC35G1/STAC/TPCN1/TRPC1/TRPM1/TRPM2/TSPAN13	47
GO:0048762	BP	GO:0048762	mesenchymal cell differentiation	39/1553	244/18800	4.99e-05	0.000886102	0.000666056	ANXA6/AXIN2/BCL2/BCL9L/CDH2/CITED2/COL1A1/CRB2/EDN1/EFNB1/EPB41L5/FAM83D/FERMT2/FGFR1/GCNT2/GDNF/GREM1/HES1/HGF/HTR2B/IL17RD/NOTCH4/NRP1/NRP2/PHLDB1/PHLDB2/RADIL/SEMA3G/SEMA4C/SEMA6A/SEMA6B/SEMA7A/SMAD3/SNAI1/SPRED2/STAT1/TGFB1/WWTR1/ZNF703	39
GO:0051962	BP	GO:0051962	positive regulation of nervous system development	42/1553	270/18800	4.99e-05	0.000886102	0.000666056	ACE/AGRN/AMIGO1/AMIGO2/BIN1/CLCF1/CLSTN2/CUX2/CX3CL1/CXCR4/DISC1/DIXDC1/EFNA5/EGR2/FLRT2/FZD3/GPER1/HES1/ID2/L1CAM/LIMK1/LPAR3/LRP8/LRRN1/MAP3K13/NRP1/NTN1/OBSL1/PLXNA2/PLXNC1/PTPRD/RGS14/ROBO1/RUFY3/SEMA7A/SKIL/SMARCD3/TGFB1/TIAM2/TLR2/TNF/ZNF488	42
GO:0001659	BP	GO:0001659	temperature homeostasis	31/1553	177/18800	5.04e-05	0.000891066	0.000669788	ABAT/ACHE/ACSL1/ADAMTS5/ADORA1/CCR2/CD36/CIDEA/CMKLR1/CXCR4/EGR1/EPAS1/FOXO1/G0S2/GATM/GRB10/HADH/IGF1R/IL15/IRF4/LGR4/NR1D1/PEMT/PRLR/SCD/SQSTM1/SYK/TLR4/TNF/TNFRSF11A/TRPM2	31
GO:0032481	BP	GO:0032481	positive regulation of type I interferon production	15/1553	58/18800	5.26e-05	0.000927242	0.00069698	DHX58/IFIH1/IRF1/IRF7/ISG15/OAS1/OAS2/OAS3/PTPN22/RIPK2/STAT1/SYK/TLR2/TLR4/TLR7	15
GO:0002903	BP	GO:0002903	negative regulation of B cell apoptotic process	7/1553	14/18800	5.28e-05	0.000929224	0.00069847	ADA/AURKB/BCL6/FOXP1/HSH2D/IRS2/ORMDL3	7
GO:0007229	BP	GO:0007229	integrin-mediated signaling pathway	22/1553	107/18800	5.3e-05	0.000929808	0.000698909	CCM2/DOCK1/FERMT2/ISG15/ITGA10/ITGA2B/ITGA4/ITGA5/ITGAM/ITGB5/ITGB8/LIMS2/NRP1/PRKD1/PTK2B/SEMA7A/SYK/TEC/TSPAN32/TXK/VAV1/VAV3	22
GO:0043122	BP	GO:0043122	regulation of I-kappaB kinase/NF-kappaB signaling	40/1553	254/18800	5.65e-05	0.000987241	0.00074208	BIRC2/BIRC3/CCL19/CCR7/CD36/CFLAR/CPNE1/CX3CL1/ESR1/HTR2B/IFIT5/LGALS9/MID2/NEK6/NR1D1/OPTN/OTUD7B/PELI1/PIM2/PRKCE/PRKD1/REL/RIPK2/ROR1/SQSTM1/STAT1/TANK/TFG/TFRC/TLR4/TLR6/TNF/TNFAIP3/TNFSF10/TNIP1/TRAF1/TRAF2/TREM2/TRIM6/UBD	40
GO:0046718	BP	GO:0046718	viral entry into host cell	27/1553	146/18800	5.75e-05	0.00100265	0.000753661	CCR5/CD55/CD80/CD86/CLDN9/CLEC4G/CLEC4M/CR1/CXCR4/DYNLT1/EFNB2/HSPA1A/HSPA1B/ICAM1/IFITM1/ITGA5/ITGB5/LDLR/LGALS9/LY6E/MID2/NRP1/PLSCR1/TFRC/TNFRSF4/TPCN1/TRIM6	27
GO:0052548	BP	GO:0052548	regulation of endopeptidase activity	59/1553	426/18800	5.92e-05	0.00102768	0.000772474	ACVR1C/ADORA2A/AIM2/ASPH/ATP2A3/BCL2L13/BIN1/BIRC2/BIRC3/C4A/C5/CDKN2D/CFLAR/COL7A1/CR1/CRB2/CST2/CSTA/FURIN/GPER1/GRAMD4/GRIN1/HGF/HMSD/IFI6/ITIH1/LAMP3/LAPTM5/LGALS9/NAIP/NLRP3/NR4A1/PERP/PMAIP1/PML/PPARG/PPM1F/PROS1/RARRES1/RIPK2/ROBO1/SERPINB10/SERPINB9/SERPING1/SFN/SIAH2/SMAD3/ST20/SYK/TBC1D10A/TFAP4/TFPI/TFPI2/THBS1/TNF/TNFSF10/TNFSF15/UACA/UBE2Z	59
GO:0034103	BP	GO:0034103	regulation of tissue remodeling	19/1553	86/18800	6.06e-05	0.00104948	0.000788862	ADAM8/CSF1R/DDR2/GPNMB/GREM1/IL12B/IL15/IL23A/INPP5D/PDK4/PPARG/S1PR1/SUCO/SYK/TFRC/TGFB1/TNFAIP3/TNFRSF11A/TNFRSF11B	19
GO:0098657	BP	GO:0098657	import into cell	38/1553	238/18800	6.34e-05	0.00109452	0.00082272	ACSL1/ATP1A3/ATP1A4/ATP1B3/CACNA1A/CACNA1C/CALCR/CD36/FOLR2/FXYD2/GDNF/IRS2/ITGA4/KCNK5/SCNN1D/SLC12A3/SLC12A9/SLC19A1/SLC1A6/SLC22A4/SLC24A4/SLC38A1/SLC43A1/SLC47A1/SLC5A3/SLC5A6/SLC6A11/SLC6A12/SLC6A13/SLC7A11/SLC7A8/SLC9A9/SNAP25/SYNGR3/THBS1/TNF/TREM2/TRPM2	38
GO:0002820	BP	GO:0002820	negative regulation of adaptive immune response	15/1553	59/18800	6.52e-05	0.00112181	0.00084323	ALOX15/BCL6/CD55/CLEC4G/CR1/FCGR2B/HLA-F/HLA-G/IFNB1/IL4I1/IL7R/JAK3/PTPN6/SAMSN1/TNFSF4	15
GO:0006470	BP	GO:0006470	protein dephosphorylation	44/1553	291/18800	6.66e-05	0.0011434	0.000859457	ADORA1/ANKLE2/ARPP19/BCL2/CPPED1/CTDSPL/DAPP1/DNAJC6/DUSP1/DUSP2/DUSP4/DUSP5/DUSP7/DUSP8/EYA2/EYA4/LRRK2/MASTL/MTMR4/NCEH1/PDP1/PPM1F/PPM1J/PPM1K/PPP1R15B/PPP1R16B/PPP1R3B/PPP2R1B/PPP2R3A/PPTC7/PTP4A3/PTPN1/PTPN22/PTPN6/PTPN7/PTPRD/PTPRE/PTPRF/PTPRG/PTPRK/PTPRS/SSH1/TGFB1/TNF	44
GO:0052547	BP	GO:0052547	regulation of peptidase activity	62/1553	456/18800	6.7e-05	0.00114736	0.000862439	ACVR1C/ADORA2A/AIM2/ASPH/ATP2A3/BCL2L13/BIN1/BIRC2/BIRC3/C4A/C5/CDKN2D/CFLAR/COL7A1/CR1/CRB2/CST2/CSTA/FURIN/GPER1/GRAMD4/GRIN1/HGF/HMSD/IFI6/ITIH1/LAMP3/LAPTM5/LGALS9/LRP1/NAIP/NLRP3/NR4A1/PERP/PMAIP1/PML/PPARG/PPM1F/PROS1/RARRES1/RCN3/RIPK2/ROBO1/SERPINB10/SERPINB9/SERPING1/SFN/SIAH2/SMAD3/ST20/SYK/TANK/TBC1D10A/TFAP4/TFPI/TFPI2/THBS1/TNF/TNFSF10/TNFSF15/UACA/UBE2Z	62
GO:0031589	BP	GO:0031589	cell-substrate adhesion	52/1553	364/18800	7.12e-05	0.00120737	0.000907548	ACVRL1/ALOX15/BCL2/BCL6/CCR7/CD36/CDKN2A/COL1A1/CSF1/CX3CL1/DISC1/DOCK1/EFNA5/EPB41L5/EPDR1/FERMT2/FZD7/GBP1/GCNT2/GREM1/ITGA10/ITGA2B/ITGA4/ITGA5/ITGAM/ITGB5/L1CAM/LAMB1/LIMCH1/LIMS2/LYPD3/MAP4K4/MYO1G/NID1/NID2/NRP1/PHLDB2/PPM1F/PRKCE/PTK2B/PTPRK/RADIL/RELL2/SDC4/SMAD3/SNED1/ST6GAL1/STK4/TECTA/THBS1/VCL/WHAMM	52
GO:0032635	BP	GO:0032635	interleukin-6 production	30/1553	172/18800	7.15e-05	0.00120737	0.000907548	ADORA2B/AIF1/ARHGEF2/CD200/CD36/CX3CL1/HGF/HLA-B/IFIH1/IL16/INPP5D/LGALS9/MAPK13/PTAFR/PTPN22/PTPN6/RIPK2/SCIMP/SPON2/SYK/TLR1/TLR2/TLR4/TLR6/TLR7/TNF/TNFAIP3/TNFSF4/TREM2/TSLP	30
GO:0032675	BP	GO:0032675	regulation of interleukin-6 production	30/1553	172/18800	7.15e-05	0.00120737	0.000907548	ADORA2B/AIF1/ARHGEF2/CD200/CD36/CX3CL1/HGF/HLA-B/IFIH1/IL16/INPP5D/LGALS9/MAPK13/PTAFR/PTPN22/PTPN6/RIPK2/SCIMP/SPON2/SYK/TLR1/TLR2/TLR4/TLR6/TLR7/TNF/TNFAIP3/TNFSF4/TREM2/TSLP	30
GO:0010232	BP	GO:0010232	vascular transport	19/1553	87/18800	7.16e-05	0.00120737	0.000907548	ATP1A4/ATP2A3/CD36/LRP1/LRP3/MFSD2A/SLC16A1/SLC16A7/SLC19A1/SLC22A5/SLC38A1/SLC38A5/SLC4A3/SLC5A3/SLC5A6/SLC6A13/SLC7A8/SLCO2B1/TFRC	19
GO:0150104	BP	GO:0150104	transport across blood-brain barrier	19/1553	87/18800	7.16e-05	0.00120737	0.000907548	ATP1A4/ATP2A3/CD36/LRP1/LRP3/MFSD2A/SLC16A1/SLC16A7/SLC19A1/SLC22A5/SLC38A1/SLC38A5/SLC4A3/SLC5A3/SLC5A6/SLC6A13/SLC7A8/SLCO2B1/TFRC	19
GO:0045824	BP	GO:0045824	negative regulation of innate immune response	17/1553	73/18800	7.26e-05	0.00121858	0.000915975	CR1/DHX58/HLA-B/HLA-F/HLA-G/ISG15/LGALS9/NLRC5/OAS1/OAS3/PARP14/PPARG/SERPINB9/SERPING1/TNFAIP3/TRAFD1/USP18	17
GO:0002755	BP	GO:0002755	MyD88-dependent toll-like receptor signaling pathway	9/1553	24/18800	7.29e-05	0.00121858	0.000915975	IRAK2/IRF1/IRF7/TLR1/TLR2/TLR4/TLR5/TLR6/TNIP1	9
GO:0045672	BP	GO:0045672	positive regulation of osteoclast differentiation	9/1553	24/18800	7.29e-05	0.00121858	0.000915975	CCR1/CSF1/IL12B/IL23A/IL23R/POU4F1/SLC9B2/TNF/TREM2	9
GO:1905521	BP	GO:1905521	regulation of macrophage migration	12/1553	41/18800	7.95e-05	0.00132448	0.000995571	C3AR1/C5/CCL3/CCL5/CD200/CMKLR1/CSF1/CSF1R/CX3CL1/PTK2B/THBS1/TREM2	12
GO:0002704	BP	GO:0002704	negative regulation of leukocyte mediated immunity	16/1553	67/18800	8.52e-05	0.00141512	0.00106371	BCL6/CCR2/CD55/CLEC4G/CR1/FCGR2B/HLA-B/HLA-F/HLA-G/IFNB1/IL4I1/IL7R/JAK3/LGALS9/PTPN6/SERPINB9	16
GO:0002468	BP	GO:0002468	dendritic cell antigen processing and presentation	7/1553	15/18800	9.2e-05	0.00152471	0.00114608	CCL19/CCR7/CLEC4A/FCGR2B/FGL2/SLC11A1/THBS1	7
GO:0009306	BP	GO:0009306	protein secretion	50/1553	350/18800	9.72e-05	0.00160639	0.00120747	ABAT/ABCA1/ACHE/ACSL4/ACVR1C/ADAM8/ADCY8/ADORA2A/ADTRP/ALOX5/ANKRD1/BMP6/CCL5/CD200/CFTR/EFNA5/FRMD4A/GIPR/GPER1/HADH/HMGN3/HNF1B/IL12B/IRS2/KLF7/MAFA/MTTP/NR1D1/PCSK5/PFKM/PIM3/PPARG/PRKCE/RAB8B/RCN3/RHBDF2/RSAD2/SLC16A1/SLC9B2/SNAP25/STEAP3/SUCNR1/TGFB1/TLR2/TLR4/TNF/TREM2/TRPM2/TTN/TVP23A	50
GO:0002604	BP	GO:0002604	regulation of dendritic cell antigen processing and presentation	6/1553	11/18800	0.000101042	0.00166474	0.00125133	CCL19/CCR7/FCGR2B/FGL2/SLC11A1/THBS1	6
GO:0007200	BP	GO:0007200	phospholipase C-activating G protein-coupled receptor signaling pathway	21/1553	104/18800	0.000102246	0.00167976	0.00126262	ADRA1A/C3AR1/CMKLR1/CXCR2/EDN1/ESR1/GNA11/GPR157/GPR20/GPR55/GPR65/HCRTR2/HRH1/HTR2B/LPAR6/LTB4R/P2RY10/P2RY11/P2RY8/PLCB2/S1PR1	21
GO:0002720	BP	GO:0002720	positive regulation of cytokine production involved in immune response	16/1553	68/18800	0.000102916	0.00168116	0.00126368	CD36/CD55/HLA-F/HLA-G/LAPTM5/NLRP3/NR4A3/RSAD2/SASH3/SCIMP/SEMA7A/SPON2/TLR4/TNFSF4/TRAF2/TRIM6	16
GO:0042130	BP	GO:0042130	negative regulation of T cell proliferation	16/1553	68/18800	0.000102916	0.00168116	0.00126368	CD274/CD80/CD86/CLEC4G/CR1/GPNMB/HLA-G/IDO1/IL2RA/IL4I1/LGALS9/LRRC32/PELI1/PTPN6/SDC4/TWSG1	16
GO:0035592	BP	GO:0035592	establishment of protein localization to extracellular region	50/1553	351/18800	0.00010449	0.00170204	0.00127937	ABAT/ABCA1/ACHE/ACSL4/ACVR1C/ADAM8/ADCY8/ADORA2A/ADTRP/ALOX5/ANKRD1/BMP6/CCL5/CD200/CFTR/EFNA5/FRMD4A/GIPR/GPER1/HADH/HMGN3/HNF1B/IL12B/IRS2/KLF7/MAFA/MTTP/NR1D1/PCSK5/PFKM/PIM3/PPARG/PRKCE/RAB8B/RCN3/RHBDF2/RSAD2/SLC16A1/SLC9B2/SNAP25/STEAP3/SUCNR1/TGFB1/TLR2/TLR4/TNF/TREM2/TRPM2/TTN/TVP23A	50
GO:1905523	BP	GO:1905523	positive regulation of macrophage migration	9/1553	25/18800	0.000105592	0.00171513	0.00128921	C3AR1/CCL3/CCL5/CMKLR1/CSF1/CSF1R/CX3CL1/THBS1/TREM2	9
GO:0010720	BP	GO:0010720	positive regulation of cell development	44/1553	297/18800	0.00010792	0.00174019	0.00130805	ACE/AMIGO1/BCL2/BIN1/CLCF1/CUX2/CX3CL1/CXCR4/DISC1/DIXDC1/DOCK1/EFNA5/EGR2/FERMT2/FZD3/GPER1/HES1/ID2/L1CAM/LIMK1/LIMS2/LPAR3/LRP8/MAP3K13/NRP1/NTN1/OBSL1/PLXNA2/PLXNC1/PROC/PTPRD/RGS14/ROBO1/RUFY3/SEMA7A/SKIL/SLC9B2/SMARCD3/TGFB1/TIAM2/TLR2/TNF/TRIB1/ZNF488	44
GO:0002698	BP	GO:0002698	negative regulation of immune effector process	22/1553	112/18800	0.000108557	0.00174019	0.00130805	BCL6/CCR2/CD55/CLEC4G/CR1/FCGR2B/FGL2/HLA-B/HLA-F/HLA-G/IFNB1/IFNL1/IL4I1/IL7R/JAK3/LGALS9/PTPN6/SERPINB9/SERPING1/TGFB1/TNF/TNFSF4	22
GO:0002577	BP	GO:0002577	regulation of antigen processing and presentation	8/1553	20/18800	0.000108617	0.00174019	0.00130805	CCL19/CCR7/FCGR2B/FGL2/HLA-DOB/SLC11A1/THBS1/TREM2	8
GO:1903978	BP	GO:1903978	regulation of microglial cell activation	8/1553	20/18800	0.000108617	0.00174019	0.00130805	CCL3/CTSC/CX3CL1/LDLR/LRRK2/NR1D1/SPHK1/TREM2	8
GO:0009612	BP	GO:0009612	response to mechanical stimulus	33/1553	201/18800	0.000108648	0.00174019	0.00130805	ANKRD1/ASIC3/BACE1/BMP6/CDH2/CITED2/COL1A1/CXCR4/EDN1/FOSB/FOSL1/GADD45A/HABP4/IGF1R/IRF1/KIAA0319/MAP3K1/MAPK8/NFKB1/NFKBIA/NRXN2/PIEZO2/PIK3CA/PTGER4/PTK2B/STAT1/TCAP/THBS1/TLR4/TLR5/TLR7/TNF/TTN	33
GO:2001237	BP	GO:2001237	negative regulation of extrinsic apoptotic signaling pathway	20/1553	97/18800	0.000109548	0.00174972	0.00131521	ARHGEF2/BCL2/BCL2L1/CFLAR/CX3CL1/EYA2/EYA4/FAIM2/GDNF/HGF/HSPA1A/HSPA1B/ICAM1/IFI6/NRP1/SIAH2/THBS1/TNF/TNFAIP3/UNC5B	20
GO:0002707	BP	GO:0002707	negative regulation of lymphocyte mediated immunity	14/1553	55/18800	0.000111732	0.00177967	0.00133772	BCL6/CD55/CLEC4G/CR1/FCGR2B/HLA-B/HLA-F/HLA-G/IFNB1/IL4I1/IL7R/LGALS9/PTPN6/SERPINB9	14
GO:0002702	BP	GO:0002702	positive regulation of production of molecular mediator of immune response	23/1553	120/18800	0.000113162	0.00179747	0.0013511	C17orf99/CD36/CD55/CD86/CLCF1/HLA-F/HLA-G/LAPTM5/NLRP3/NR4A3/PTPN22/RSAD2/SASH3/SCIMP/SEMA7A/SPON2/TFRC/TGFB1/TLR4/TNFRSF4/TNFSF4/TRAF2/TRIM6	23
GO:0001843	BP	GO:0001843	neural tube closure	19/1553	90/18800	0.000115966	0.00183693	0.00138076	CDK20/CITED2/FZD1/FZD2/FZD3/KAT2A/KDM2B/LHX2/MTHFD1/MTHFD1L/PRKACA/PRKACB/RARA/RGMA/SDC4/SEMA4C/ST14/TGFB1/TRIM71	19
GO:0043030	BP	GO:0043030	regulation of macrophage activation	15/1553	62/18800	0.000120078	0.00189683	0.00142579	CCL3/CD200/CEBPA/CTSC/CX3CL1/FCGR2B/IL31RA/LDLR/LRRK2/NR1D1/SPHK1/THBS1/TLR4/TLR6/TREM2	15
GO:0048041	BP	GO:0048041	focal adhesion assembly	18/1553	83/18800	0.000120955	0.00190545	0.00143227	ACVRL1/BCL2/EFNA5/EPB41L5/FERMT2/GREM1/LIMCH1/MAP4K4/NRP1/PHLDB2/PPM1F/PTK2B/PTPRK/SDC4/SMAD3/THBS1/VCL/WHAMM	18
GO:0030225	BP	GO:0030225	macrophage differentiation	13/1553	49/18800	0.000123648	0.00193494	0.00145444	C1QC/CEBPA/CSF1/CSF1R/ID2/IL15/IL31RA/INHBA/ROR2/TGFB1/TLR2/TRIB1/TSPAN2	13
GO:1904894	BP	GO:1904894	positive regulation of receptor signaling pathway via STAT	13/1553	49/18800	0.000123648	0.00193494	0.00145444	CCL5/CRLF2/HES1/IFNL1/IL12B/IL23A/IL23R/IL7R/PRLR/PTK2B/TGFB1/TNF/TSLP	13
GO:0050922	BP	GO:0050922	negative regulation of chemotaxis	16/1553	69/18800	0.000123836	0.00193494	0.00145444	AIF1/C5/DPP4/DUSP1/GREM1/NBL1/NRP1/ROBO1/SEMA3G/SEMA4C/SEMA6A/SEMA6B/SEMA7A/ST6GAL1/THBS1/TNFAIP6	16
GO:0072525	BP	GO:0072525	pyridine-containing compound biosynthetic process	10/1553	31/18800	0.00012672	0.00196472	0.00147682	IDO1/IDO2/KYNU/NAMPT/NMNAT3/PARP10/PARP9/PNPO/PSAT1/QPRT	10
GO:0032479	BP	GO:0032479	regulation of type I interferon production	20/1553	98/18800	0.000127109	0.00196472	0.00147682	DHX58/DTX4/IFIH1/IRF1/IRF7/ISG15/OAS1/OAS2/OAS3/PTPN22/PTPRS/REL/RELB/RIPK2/RNF125/STAT1/SYK/TLR2/TLR4/TLR7	20
GO:0032606	BP	GO:0032606	type I interferon production	20/1553	98/18800	0.000127109	0.00196472	0.00147682	DHX58/DTX4/IFIH1/IRF1/IRF7/ISG15/OAS1/OAS2/OAS3/PTPN22/PTPRS/REL/RELB/RIPK2/RNF125/STAT1/SYK/TLR2/TLR4/TLR7	20
GO:0150115	BP	GO:0150115	cell-substrate junction organization	20/1553	98/18800	0.000127109	0.00196472	0.00147682	ACVRL1/BCL2/EFNA5/EPB41L5/FERMT2/GREM1/ITGA5/LIMCH1/MAP4K4/NRP1/PHLDB2/PPM1F/PTK2B/PTPRK/RAB8B/SDC4/SMAD3/THBS1/VCL/WHAMM	20
GO:0051223	BP	GO:0051223	regulation of protein transport	65/1553	495/18800	0.000127696	0.00196851	0.00147967	ABAT/ACHE/ACSL4/ACVR1C/ADAM8/ADCY8/ADORA2A/ADTRP/AKAP5/ALOX5/ANKRD1/BMP6/CAMK1/CCL5/CD200/CD36/CDH1/CFTR/EDEM1/EFNA5/FRMD4A/GIPR/GPER1/HADH/HMGN3/IFI27/IL12B/INSIG1/IRS2/ITGAM/KCNE1/KLF7/LRRK2/MAPK8/NR1D1/OAZ3/PFKM/PIM3/PPARG/PPM1F/PRKACA/PRKCE/PRKD1/PRR5L/PTPN1/RAB23/RAPGEF3/RHBDF2/RHOU/RSAD2/RUFY3/SFN/SLC16A1/SLC7A11/SLC9B2/SMAD3/SNAP25/TGFB1/TLR2/TLR4/TNF/TREM2/TRPM2/TTN/TXN	65
GO:0030308	BP	GO:0030308	negative regulation of cell growth	31/1553	186/18800	0.000130716	0.00200967	0.00151061	ACVRL1/ARHGAP4/BCL11A/BCL2/BCL6/BTG1/CDKN1A/CDKN2A/CDKN2D/CYP27B1/EAF2/GREM1/HSPA1A/HSPA1B/INHBA/KIAA0319/NRP1/NTN1/PML/PSRC1/PTPRS/SEMA3G/SEMA4C/SEMA6A/SEMA6B/SEMA7A/SH3BP4/SMAD3/ST20/TGFB1/TRIM46	31
GO:0044409	BP	GO:0044409	entry into host	27/1553	153/18800	0.000131454	0.00201564	0.00151509	CCR5/CD55/CD80/CD86/CLDN9/CLEC4G/CLEC4M/CR1/CXCR4/DYNLT1/EFNB2/HSPA1A/HSPA1B/ICAM1/IFITM1/ITGA5/ITGB5/LDLR/LGALS9/LY6E/MID2/NRP1/PLSCR1/TFRC/TNFRSF4/TPCN1/TRIM6	27
GO:0042092	BP	GO:0042092	type 2 immune response	11/1553	37/18800	0.000134406	0.00205084	0.00154156	BCL3/BCL6/CCR2/CD86/IDO1/IFNB1/IFNL1/NLRP3/RARA/RSAD2/TNFSF4	11
GO:0060606	BP	GO:0060606	tube closure	19/1553	91/18800	0.000135382	0.00205084	0.00154156	CDK20/CITED2/FZD1/FZD2/FZD3/KAT2A/KDM2B/LHX2/MTHFD1/MTHFD1L/PRKACA/PRKACB/RARA/RGMA/SDC4/SEMA4C/ST14/TGFB1/TRIM71	19
GO:0010817	BP	GO:0010817	regulation of hormone levels	65/1553	496/18800	0.000135409	0.00205084	0.00154156	ABAT/ACE/ACSL4/ACVR1C/ADCY8/ADORA1/ALOX5/BMP6/C1QTNF1/CCL5/CFTR/CHST10/CRH/CYP21A2/CYP27B1/DHCR7/DHRS2/DPP4/DUOX1/DUOX2/DUOXA1/DUOXA2/ECE1/ECE2/EDN1/EFNA5/EGR1/ESR1/FURIN/GABBR1/GCNT4/GDF9/GFI1/GIPR/GPER1/HADH/HMGN3/HNF1B/IGF1R/IL4I1/ILDR1/INHBA/IRS2/KLF7/MAFA/NFKB1/NR1D1/PCSK5/PDGFRA/PFKM/PIM3/PLB1/PPARG/PRKCE/RAB8B/RASL10B/SLC16A1/SLC7A8/SLC9B2/SNAP25/STARD3/SULT1A1/TG/TNF/TRPM2	65
GO:0006941	BP	GO:0006941	striated muscle contraction	30/1553	178/18800	0.00013571	0.00205084	0.00154156	ADORA1/ADRA1A/BIN1/CACNA1C/CASQ1/CXCR4/DMPK/DSG2/DSP/DTNA/EHD3/GPD1L/KCNE1/KCNE3/MYH7/NR4A1/PDE4B/PIK3CA/PKP2/PRKACA/RCSD1/RNF207/STAC/SYNM/TCAP/TNF/TNNI1/TNNT2/TPM1/TTN	30
GO:0048872	BP	GO:0048872	homeostasis of number of cells	42/1553	282/18800	0.00013589	0.00205084	0.00154156	ADA/AKT3/BCL2/BCL6/CCR2/CCR4/CCR7/CDH2/CITED2/CSF1/DYRK3/EPAS1/FLT3/FSTL1/GCNT4/HSPA1A/HSPA1B/ID2/IKZF1/IL2RA/IL7R/INHBA/INPP5D/ISG15/JAK3/LGALS9/LGR4/LIPA/MAFB/PDE4B/PMAIP1/RASSF2/RRN3/SASH3/SKIL/SLC40A1/SLC46A2/SLC7A11/STAT1/TAL1/TNFAIP3/TNFSF13B	42
GO:0032231	BP	GO:0032231	regulation of actin filament bundle assembly	21/1553	106/18800	0.000135891	0.00205084	0.00154156	ARHGEF15/CX3CL1/EVL/FERMT2/GPR65/LIMCH1/LIMK1/MET/MTSS1/NRP1/PFN2/PHLDB2/PPM1F/PTGER4/RAPGEF3/S1PR1/SDC4/SMAD3/SYNPO/SYNPO2/TPM1	21
GO:0048660	BP	GO:0048660	regulation of smooth muscle cell proliferation	29/1553	170/18800	0.00014021	0.0021105	0.0015864	AIF1/CCL5/CDKN1A/CX3CL1/DNMT1/EDN1/ERN1/FOXP1/GPER1/ID2/IGF1R/IGFBP3/IL12B/IL15/NDRG4/NR4A3/PIK3CA/PPARG/PTAFR/PTGIR/S1PR1/STAT1/TGFB1/THBS1/TLR4/TNF/TNFAIP3/TPM1/TRIB1	29
GO:0007409	BP	GO:0007409	axonogenesis	58/1553	430/18800	0.000141262	0.00212077	0.00159412	AMIGO1/ARHGAP4/BCL2/CDH2/CHN1/CNTNAP1/CSF1R/DISC1/DIXDC1/ECE1/EDN1/EFNA5/EFNB1/EFNB2/EGR2/EMB/EPHB6/FLRT2/FZD3/GDNF/IGF1R/ITGA4/KIAA0319/KIF13B/KLF7/L1CAM/LAMA2/LHX2/LIMK1/LPAR3/MAP1A/MAP3K13/MCF2/NR4A2/NRP1/NRP2/NTN1/PLXNA2/PLXNC1/POU4F1/PTPRS/ROBO1/ROBO4/RPS6KA5/RUFY3/SEMA3G/SEMA4C/SEMA6A/SEMA6B/SEMA7A/SKIL/TIAM2/TRIM46/TUBB2B/UCHL1/UNC5B/UNC5C/VCL	58
GO:0050672	BP	GO:0050672	negative regulation of lymphocyte proliferation	18/1553	84/18800	0.000142222	0.00212962	0.00160077	CD274/CD80/CD86/CLEC4G/CR1/FCGR2B/GPNMB/HLA-G/IDO1/IL2RA/IL4I1/INPP5D/LGALS9/LRRC32/PELI1/PTPN6/SDC4/TWSG1	18
GO:0032623	BP	GO:0032623	interleukin-2 production	15/1553	63/18800	0.000145707	0.00217051	0.00163151	CCR2/CD80/CD83/CD86/CR1/GBP1/IRF4/LAG3/LAPTM5/PDE4B/PNP/RIPK2/SASH3/TNFAIP3/TRAF2	15
GO:0032663	BP	GO:0032663	regulation of interleukin-2 production	15/1553	63/18800	0.000145707	0.00217051	0.00163151	CCR2/CD80/CD83/CD86/CR1/GBP1/IRF4/LAG3/LAPTM5/PDE4B/PNP/RIPK2/SASH3/TNFAIP3/TRAF2	15
GO:0050772	BP	GO:0050772	positive regulation of axonogenesis	17/1553	77/18800	0.000146861	0.00218204	0.00164018	AMIGO1/DISC1/DIXDC1/EFNA5/L1CAM/LIMK1/LPAR3/MAP3K13/NRP1/NTN1/PLXNA2/PLXNC1/ROBO1/RUFY3/SEMA7A/SKIL/TIAM2	17
GO:0031664	BP	GO:0031664	regulation of lipopolysaccharide-mediated signaling pathway	9/1553	26/18800	0.000149711	0.00220928	0.00166065	BMP6/CD36/CD55/CX3CL1/LY86/SASH1/SCIMP/TNFAIP3/TRIB1	9
GO:0002705	BP	GO:0002705	positive regulation of leukocyte mediated immunity	25/1553	138/18800	0.000149847	0.00220928	0.00166065	C17orf99/CADM1/CD55/CLCF1/FCER2/HLA-B/HLA-F/HLA-G/IL12B/IL23A/IL23R/ITGAM/LAG3/NLRP3/PTAFR/RSAD2/SASH3/SCIMP/TFRC/TGFB1/TNF/TNFSF4/TRAF2/TREM2/VAV1	25
GO:0007266	BP	GO:0007266	Rho protein signal transduction	25/1553	138/18800	0.000149847	0.00220928	0.00166065	ABCA1/ADRA1A/ARHGAP4/ARHGAP5/ARHGDIB/ARHGEF2/BCL6/CTNNAL1/GPR20/GPR55/GPR65/LIMK1/LPAR6/MCF2L/MET/NET1/NRP1/NTN1/P2RY10/P2RY8/RHOU/RHOV/ROBO1/STARD13/TNFAIP1	25
GO:0070431	BP	GO:0070431	nucleotide-binding oligomerization domain containing 2 signaling pathway	7/1553	16/18800	0.000151921	0.00223413	0.00167933	HSPA1A/HSPA1B/NFKBIA/PTPN22/RIPK2/TLR4/TNFAIP3	7
GO:0015850	BP	GO:0015850	organic hydroxy compound transport	38/1553	248/18800	0.000153629	0.00224715	0.00168912	ABAT/ABCA1/ABCA5/ADORA2A/ADORA3/AQP3/AQP9/ARL8B/ARV1/ASIC3/BMP6/C1QTNF1/CD36/CETP/CFTR/CLU/CRH/EMB/FURIN/GABBR1/GDNF/GRAMD1A/LDLR/LIPG/LRP1/LY6E/MSR1/MTTP/NFKB1/OSBPL1A/SLC16A1/SLC16A7/SLC5A3/SLCO2B1/STARD3/STARD4/SYK/SYT6	38
GO:0061564	BP	GO:0061564	axon development	63/1553	479/18800	0.000153969	0.00224715	0.00168912	AMIGO1/ARHGAP4/BCL2/CDH2/CHN1/CNTNAP1/CSF1R/DISC1/DIXDC1/ECE1/EDN1/EFNA5/EFNB1/EFNB2/EGR2/EMB/EPHB6/FLRT2/FZD3/GDNF/IGF1R/INPP5F/ITGA4/KIAA0319/KIF13B/KLF7/L1CAM/LAMA2/LHX2/LIMK1/LPAR3/MAP1A/MAP3K13/MCF2/NR4A2/NRP1/NRP2/NTN1/PLXNA2/PLXNC1/POU4F1/PTPRF/PTPRS/RGMA/ROBO1/ROBO4/RPS6KA5/RUFY3/SEMA3G/SEMA4C/SEMA6A/SEMA6B/SEMA7A/SKIL/TIAM2/TRIM46/TSPAN2/TUBB2B/UCHL1/UNC5B/UNC5C/VASH2/VCL	63
GO:1902041	BP	GO:1902041	regulation of extrinsic apoptotic signaling pathway via death domain receptors	13/1553	50/18800	0.000154582	0.00224715	0.00168912	ARHGEF2/ATF3/BCL2L1/CFLAR/FAIM2/HGF/ICAM1/PMAIP1/SKIL/STK4/THBS1/TMC8/TNFAIP3	13
GO:2001238	BP	GO:2001238	positive regulation of extrinsic apoptotic signaling pathway	13/1553	50/18800	0.000154582	0.00224715	0.00168912	ATF3/G0S2/GPER1/INHBA/PMAIP1/PML/PPP2R1B/SKIL/STK4/THBS1/TNF/TNFSF10/TRAF2	13
GO:0016311	BP	GO:0016311	dephosphorylation	57/1553	422/18800	0.000154761	0.00224715	0.00168912	ACP6/ADORA1/ANKLE2/ARPP19/BCL2/CPPED1/CTDSPL/DAPP1/DNAJC6/DUSP1/DUSP2/DUSP4/DUSP5/DUSP7/DUSP8/EPHX2/EYA2/EYA4/IMPA2/INPP5D/INPP5F/LHPP/LPIN2/LRRK2/MASTL/MTMR4/NCEH1/NT5C3A/NT5DC2/NUDT16/PDP1/PHOSPHO1/PPM1F/PPM1J/PPM1K/PPP1R15B/PPP1R16B/PPP1R3B/PPP2R1B/PPP2R3A/PPTC7/PTP4A3/PTPN1/PTPN22/PTPN6/PTPN7/PTPRD/PTPRE/PTPRF/PTPRG/PTPRK/PTPRS/SGPP2/SMAD3/SSH1/TGFB1/TNF	57
GO:0007044	BP	GO:0007044	cell-substrate junction assembly	19/1553	92/18800	0.000157601	0.00228263	0.00171579	ACVRL1/BCL2/EFNA5/EPB41L5/FERMT2/GREM1/ITGA5/LIMCH1/MAP4K4/NRP1/PHLDB2/PPM1F/PTK2B/PTPRK/SDC4/SMAD3/THBS1/VCL/WHAMM	19
GO:0051767	BP	GO:0051767	nitric-oxide synthase biosynthetic process	8/1553	21/18800	0.000162792	0.00234599	0.00176341	EDN1/FCER2/JAK3/LRRK2/NAMPT/STAT1/TLR2/TLR4	8
GO:0051769	BP	GO:0051769	regulation of nitric-oxide synthase biosynthetic process	8/1553	21/18800	0.000162792	0.00234599	0.00176341	EDN1/FCER2/JAK3/LRRK2/NAMPT/STAT1/TLR2/TLR4	8
GO:0001952	BP	GO:0001952	regulation of cell-matrix adhesion	23/1553	123/18800	0.000166604	0.00239031	0.00179672	ACVRL1/BCL2/BCL6/CCR7/CD36/CDKN2A/CSF1/CX3CL1/DISC1/EFNA5/EPB41L5/FERMT2/GREM1/LIMCH1/MAP4K4/NRP1/PHLDB2/PPM1F/PTK2B/SDC4/SMAD3/THBS1/VCL	23
GO:0032945	BP	GO:0032945	negative regulation of mononuclear cell proliferation	18/1553	85/18800	0.000166698	0.00239031	0.00179672	CD274/CD80/CD86/CLEC4G/CR1/FCGR2B/GPNMB/HLA-G/IDO1/IL2RA/IL4I1/INPP5D/LGALS9/LRRC32/PELI1/PTPN6/SDC4/TWSG1	18
GO:0015833	BP	GO:0015833	peptide transport	38/1553	249/18800	0.000167171	0.00239113	0.00179734	ABAT/ABCA1/ABCB9/ACSL4/ACVR1C/ADCY8/ADORA1/ALOX5/CCL5/CFTR/CLEC4M/CRH/EDN1/EFNA5/GABBR1/GIPR/GPER1/HADH/HMGN3/HNF1B/ILDR1/IRS2/KLF7/MAFA/NR1D1/PFKM/PIM3/PRKCE/RAB8B/RASL10B/SLC16A1/SLC7A11/SLC9B2/SNAP25/TAP1/TAP2/TNF/TRPM2	38
GO:0071559	BP	GO:0071559	response to transforming growth factor beta	39/1553	258/18800	0.000169346	0.00241622	0.0018162	ACVRL1/ANKRD1/BCL9L/C20orf27/CDKN2B/CFLAR/CIDEA/CITED2/CLEC3B/COL1A1/COL4A2/EDN1/EPB41L5/FBN1/FERMT2/FURIN/GCNT2/GDF9/HSPA1A/IGF1R/IL17RD/ITGB5/ITGB8/LRRC32/MTMR4/PML/PPARG/PTPRK/RUNX3/SKIL/SMAD3/SMAD9/SOX5/SPRED2/TGFB1/THBS1/TWSG1/ZEB1/ZNF703	39
GO:0002828	BP	GO:0002828	regulation of type 2 immune response	10/1553	32/18800	0.000170764	0.00241846	0.00181788	BCL6/CCR2/CD86/IDO1/IFNB1/IFNL1/NLRP3/RARA/RSAD2/TNFSF4	10
GO:0010743	BP	GO:0010743	regulation of macrophage derived foam cell differentiation	10/1553	32/18800	0.000170764	0.00241846	0.00181788	ABCA1/ABCA5/ALOX15B/CD36/CETP/CSF1/MSR1/NFKB1/NFKBIA/PPARG	10
GO:0051482	BP	GO:0051482	positive regulation of cytosolic calcium ion concentration involved in phospholipase C-activating G protein-coupled signaling pathway	10/1553	32/18800	0.000170764	0.00241846	0.00181788	C3AR1/EDN1/GPR157/GPR20/GPR55/GPR65/LPAR6/P2RY10/P2RY8/S1PR1	10
GO:0019932	BP	GO:0019932	second-messenger-mediated signaling	44/1553	303/18800	0.000171246	0.00241932	0.00181853	ACKR3/ADA/ADORA2B/CACNA1C/CASQ1/CCL20/CCL3/CCR1/CCR2/CCR4/CCR5/CCR7/CD36/CMKLR1/CXCR1/CXCR2/CXCR4/CXCR5/DMPK/EDN1/FHL2/GBP1/GIPR/GPR143/GRIN1/HRH1/HTR2B/LRRK2/MAFA/P2RY11/PDE3B/PDE7B/PRKACA/PTK2B/RAPGEF3/SAMD14/SLC24A4/SPHK1/SYK/TBC1D10C/THBS1/TNF/TREM2/TRPM2	44
GO:0072524	BP	GO:0072524	pyridine-containing compound metabolic process	11/1553	38/18800	0.000175156	0.0024685	0.0018555	IDO1/IDO2/KYNU/NAMPT/NMNAT3/PARP10/PARP9/PNP/PNPO/PSAT1/QPRT	11
GO:0030888	BP	GO:0030888	regulation of B cell proliferation	15/1553	64/18800	0.000175954	0.00247369	0.0018594	ADA/BCL2/BCL6/CDKN1A/CLCF1/FCGR2B/INPP5D/IRS2/PELI1/SASH3/TFRC/TLR4/TNFRSF4/TNFSF13B/VAV3	15
GO:0040013	BP	GO:0040013	negative regulation of locomotion	54/1553	396/18800	0.00017875	0.00250686	0.00188433	ACVR1C/ACVRL1/ADA/ADORA1/ADORA2A/ADORA3/ADTRP/AIF1/ALOX15B/ARHGAP4/ARHGDIB/BCL2/C5/CD200/CDH1/CITED2/CX3CL1/DPP4/DPYSL3/DUSP1/EVL/GADD45A/GCSAM/GREM1/IFITM1/IGFBP3/LIMCH1/LRP1/NBL1/NDRG4/NRP1/PFN2/PHLDB2/PPARG/PTGER4/PTPRG/PTPRK/ROBO1/SEMA3G/SEMA4C/SEMA6A/SEMA6B/SEMA7A/SRGAP3/ST6GAL1/STARD13/TGFB1/THBS1/TNF/TNFAIP6/TPM1/TRIB1/VASH1/VCL	54
GO:0007178	BP	GO:0007178	transmembrane receptor protein serine/threonine kinase signaling pathway	51/1553	368/18800	0.000179355	0.00250923	0.00188612	ACVR1C/ACVRL1/BCL9L/BMP6/C20orf27/CDKN2B/CIDEA/CITED2/CRB2/EGR1/FBN1/FERMT2/FSTL1/FURIN/FZD1/GCNT2/GDF9/GREM1/HES1/HIVEP1/HSPA1A/IL17RD/INHBA/ITGB5/ITGB8/KIAA0319/LRP1/LRRC32/MTMR4/NBL1/NCEH1/PML/PPARG/PTPRK/RBPMS/RGMA/ROR2/SKIL/SKOR1/SMAD3/SMAD9/SPRED2/TDGF1/TGFB1/THBS1/TNFAIP6/TTK/TWSG1/WWTR1/ZEB1/ZNF703	51
GO:1901214	BP	GO:1901214	regulation of neuron death	45/1553	313/18800	0.00018318	0.00255651	0.00192165	ADAM8/ADORA1/ADORA2A/BACE1/BCL2/BCL2L1/C1QA/CCL3/CCL5/CD200/CHRNA7/CLCF1/CLU/CSF1/CX3CL1/EFNB2/EGR1/FAIM2/FCGR2B/FOXQ1/FZD1/GDNF/GPNMB/HLA-F/ITGAM/KDM2B/LRRK2/NAIP/NES/NR4A2/NR4A3/NRP1/PIK3CA/POU4F1/PTK2B/RILPL1/SLC7A11/TLR4/TLR6/TNF/TRAF2/TREM2/TRIM2/TRPM2/UNC5B	45
GO:0032817	BP	GO:0032817	regulation of natural killer cell proliferation	6/1553	12/18800	0.00018794	0.00261027	0.00196206	FCGR3A/IL12B/IL15/IL23A/IL23R/PTPN22	6
GO:0060907	BP	GO:0060907	positive regulation of macrophage cytokine production	6/1553	12/18800	0.00018794	0.00261027	0.00196206	CD36/HLA-G/LAPTM5/SEMA7A/SPON2/TLR4	6
GO:0001838	BP	GO:0001838	embryonic epithelial tube formation	23/1553	124/18800	0.000188829	0.0026163	0.00196659	CDK20/CITED2/FZD1/FZD2/FZD3/GDNF/GREM1/HNF1B/KAT2A/KDM2B/LHX2/MTHFD1/MTHFD1L/PRKACA/PRKACB/RARA/RGMA/SDC4/SEMA4C/ST14/STK4/TGFB1/TRIM71	23
GO:0048659	BP	GO:0048659	smooth muscle cell proliferation	29/1553	173/18800	0.000191603	0.00264668	0.00198943	AIF1/CCL5/CDKN1A/CX3CL1/DNMT1/EDN1/ERN1/FOXP1/GPER1/ID2/IGF1R/IGFBP3/IL12B/IL15/NDRG4/NR4A3/PIK3CA/PPARG/PTAFR/PTGIR/S1PR1/STAT1/TGFB1/THBS1/TLR4/TNF/TNFAIP3/TPM1/TRIB1	29
GO:0051496	BP	GO:0051496	positive regulation of stress fiber assembly	13/1553	51/18800	0.000191942	0.00264668	0.00198943	ARHGEF15/EVL/FERMT2/GPR65/LIMCH1/LIMK1/NRP1/PFN2/PPM1F/RAPGEF3/SDC4/SMAD3/TPM1	13
GO:2001233	BP	GO:2001233	regulation of apoptotic signaling pathway	51/1553	370/18800	0.000205067	0.0028209	0.00212039	ACKR3/ADORA2A/ARHGEF2/ATF3/BCL2/BCL2L1/BCL2L14/CDKN2D/CFLAR/CLU/CTSC/CX3CL1/DAPK2/EYA2/EYA4/FAIM2/FGFR1/G0S2/GDNF/GPER1/HELLS/HGF/HSPA1A/HSPA1B/ICAM1/IFI6/IFNB1/INHBA/LRRK2/MUC1/NCK2/NR4A2/NRP1/PMAIP1/PML/PPP2R1B/PTPN1/RRN3/SIAH2/SKIL/SNAI1/STK4/THBS1/TMC8/TNF/TNFAIP3/TNFSF10/TRAF1/TRAF2/TREM2/UNC5B	51
GO:0002708	BP	GO:0002708	positive regulation of lymphocyte mediated immunity	22/1553	117/18800	0.000210604	0.00288361	0.00216753	C17orf99/CADM1/CD55/CLCF1/FCER2/HLA-B/HLA-F/HLA-G/IL12B/IL23A/IL23R/LAG3/NLRP3/RSAD2/SASH3/TFRC/TGFB1/TNF/TNFSF4/TRAF2/TREM2/VAV1	22
GO:0010876	BP	GO:0010876	lipid localization	59/1553	446/18800	0.000210671	0.00288361	0.00216753	ABCA1/ABCA10/ABCA5/ABCA6/ABCD2/ACE/ACSL1/ACVR1C/ANO9/APOL4/AQP9/ARL8B/ARV1/ATG9B/ATP11C/ATP8B2/B4GALNT1/BMP6/C1QTNF1/CD36/CETP/CFTR/CIDEA/CLU/CRH/EDN1/FURIN/GDF9/GRAMD1A/HEXB/HILPDA/INHBA/IRS2/LDLR/LIPG/LRP1/MFSD2A/MSR1/MTTP/NFKB1/NFKBIA/NRIP1/OSBPL1A/PLA2G12A/PLSCR1/PPARG/RNF213/SLC27A3/SLCO2B1/SQLE/STARD3/STARD4/SYK/THBS1/TNF/TNFRSF11A/TREM2/UGCG/XKR4	59
GO:0015918	BP	GO:0015918	sterol transport	19/1553	94/18800	0.000211825	0.00288361	0.00216753	ABCA1/ABCA5/ARL8B/ARV1/CD36/CETP/CFTR/CLU/FURIN/GRAMD1A/LDLR/LIPG/LRP1/MSR1/MTTP/NFKB1/OSBPL1A/STARD3/STARD4	19
GO:1901617	BP	GO:1901617	organic hydroxy compound biosynthetic process	37/1553	243/18800	0.000211942	0.00288361	0.00216753	ALDH2/ALOX15/ALOX15B/ARV1/BMP6/CFTR/CYB5R1/CYP27B1/CYP7B1/DHCR7/FDFT1/FDPS/GCH1/GFI1/GPER1/HMGCS1/HRH1/IMPA2/INSIG1/INSM1/LSS/MSMO1/NFKB1/NR1D1/NR4A2/OSBPL1A/PNPO/PSAT1/PTAFR/PTK2B/SLC7A11/SNAI1/SPHK1/SQLE/STARD4/TNF/TRPC1	37
GO:0010950	BP	GO:0010950	positive regulation of endopeptidase activity	29/1553	174/18800	0.000212134	0.00288361	0.00216753	ACVR1C/AIM2/ASPH/ATP2A3/BCL2L13/CFLAR/CR1/GPER1/GRAMD4/GRIN1/LAPTM5/LGALS9/NLRP3/PERP/PMAIP1/PML/PPARG/PPM1F/RIPK2/ROBO1/SMAD3/ST20/SYK/TBC1D10A/TFAP4/TNF/TNFSF10/TNFSF15/UACA	29
GO:0003158	BP	GO:0003158	endothelium development	24/1553	133/18800	0.000214163	0.00289496	0.00217606	ACVRL1/BMP6/BTG1/CCM2/CXCR4/FASN/FOXP1/FSTL1/ICAM1/MARVELD2/MET/NOTCH4/NRP1/PPP1R16B/PROC/RAPGEF3/ROBO4/S1PR1/SLC40A1/STARD13/TJP3/TNF/VCL/ZEB1	24
GO:0061041	BP	GO:0061041	regulation of wound healing	24/1553	133/18800	0.000214163	0.00289496	0.00217606	ABAT/ADTRP/ALOX5/C1QTNF1/CD36/CXCR4/DUOX1/DUOX2/EDN1/ENPP4/FERMT2/GP1BA/PDGFRA/PHLDB2/PLAT/PRKCE/PROC/PROS1/SERPING1/SMAD3/TFPI/THBS1/TNF/TNFAIP3	24
GO:0071560	BP	GO:0071560	cellular response to transforming growth factor beta stimulus	38/1553	252/18800	0.000214479	0.00289496	0.00217606	ACVRL1/ANKRD1/BCL9L/C20orf27/CDKN2B/CFLAR/CIDEA/CITED2/CLEC3B/COL1A1/COL4A2/EDN1/EPB41L5/FBN1/FERMT2/FURIN/GCNT2/GDF9/HSPA1A/IGF1R/IL17RD/ITGB5/ITGB8/LRRC32/MTMR4/PML/PPARG/PTPRK/SKIL/SMAD3/SMAD9/SOX5/SPRED2/TGFB1/THBS1/TWSG1/ZEB1/ZNF703	38
GO:0035023	BP	GO:0035023	regulation of Rho protein signal transduction	18/1553	87/18800	0.000226918	0.00304972	0.00229238	ABCA1/ADRA1A/ARHGDIB/ARHGEF2/BCL6/GPR20/GPR55/GPR65/LPAR6/MCF2L/MET/NET1/NRP1/P2RY10/P2RY8/ROBO1/STARD13/TNFAIP1	18
GO:0002431	BP	GO:0002431	Fc receptor mediated stimulatory signaling pathway	10/1553	33/18800	0.000227005	0.00304972	0.00229238	FCGR2B/LIMK1/MYO1G/NR4A3/PLSCR1/PRKCE/SYK/VAV1/VAV2/VAV3	10
GO:0071900	BP	GO:0071900	regulation of protein serine/threonine kinase activity	51/1553	372/18800	0.000234067	0.00313726	0.00235819	ACSL1/ADAM8/CAMK1/CCL19/CCNE1/CDKN1A/CDKN2A/CDKN2B/CDKN2D/CEBPA/CSF1R/DUSP1/DUSP7/EDN1/ERN1/FERMT2/FGFR1/FLT3/GADD45A/HERC5/HHEX/HTR2B/LRRK2/MAP3K13/MST1R/PIK3R6/PPARG/PSRC1/PTK2B/PTPN1/PTPN22/PTPN6/RGS14/ROBO1/ROR2/SASH1/SFN/STK4/SYK/TDGF1/TFAP4/TGFB1/THBS1/TLR4/TLR6/TNF/TNFAIP3/TNFRSF11A/TRAF2/TRIB1/UCHL1	51
GO:0010952	BP	GO:0010952	positive regulation of peptidase activity	31/1553	192/18800	0.000235268	0.00314602	0.00236477	ACVR1C/AIM2/ASPH/ATP2A3/BCL2L13/CFLAR/CR1/GPER1/GRAMD4/GRIN1/LAPTM5/LGALS9/NLRP3/PERP/PMAIP1/PML/PPARG/PPM1F/RCN3/RIPK2/ROBO1/SMAD3/ST20/SYK/TANK/TBC1D10A/TFAP4/TNF/TNFSF10/TNFSF15/UACA	31
GO:0042060	BP	GO:0042060	wound healing	57/1553	429/18800	0.000238816	0.0031782	0.00238896	ABAT/ACVRL1/ADORA2A/ADTRP/ALOX15/ALOX5/ANXA6/ARL8B/C1QTNF1/CD36/CDKN1A/CFLAR/COL1A1/CX3CL1/CXCR4/DSP/DUOX1/DUOX2/EDN1/ENPP4/F13A1/FERMT2/FZD7/GP1BA/ITGA5/NOTCH4/PDGFRA/PHLDB2/PIK3CA/PLAT/PLSCR1/PPARG/PRKCE/PROC/PROS1/PTPN6/SDC4/SERPING1/SLC11A1/SLC7A11/SMAD3/SYK/TEC/TFPI/TFPI2/TGFB1/THBS1/TLR4/TNF/TNFAIP3/TPM1/TSPAN32/TXK/VAV1/VAV2/VAV3/VCL	57
GO:0010934	BP	GO:0010934	macrophage cytokine production	7/1553	17/18800	0.000239885	0.0031782	0.00238896	CD36/HLA-G/LAPTM5/SEMA7A/SPON2/TGFB1/TLR4	7
GO:0010935	BP	GO:0010935	regulation of macrophage cytokine production	7/1553	17/18800	0.000239885	0.0031782	0.00238896	CD36/HLA-G/LAPTM5/SEMA7A/SPON2/TGFB1/TLR4	7
GO:0051770	BP	GO:0051770	positive regulation of nitric-oxide synthase biosynthetic process	7/1553	17/18800	0.000239885	0.0031782	0.00238896	FCER2/JAK3/LRRK2/NAMPT/STAT1/TLR2/TLR4	7
GO:0030239	BP	GO:0030239	myofibril assembly	15/1553	66/18800	0.000253068	0.00332985	0.00250295	ANKRD1/CASQ1/CFLAR/CSRP2/EDN1/MYH11/MYOM2/OBSL1/PDGFRA/PGM5/TCAP/TMOD1/TNNT2/TPM1/TTN	15
GO:0038034	BP	GO:0038034	signal transduction in absence of ligand	15/1553	66/18800	0.000253068	0.00332985	0.00250295	BCL2/BCL2A1/BCL2L1/CX3CL1/EYA2/EYA4/FGFR1/GDNF/HSPA1A/HSPA1B/IFI6/INHBA/PPP2R1B/TNF/UNC5B	15
GO:0097192	BP	GO:0097192	extrinsic apoptotic signaling pathway in absence of ligand	15/1553	66/18800	0.000253068	0.00332985	0.00250295	BCL2/BCL2A1/BCL2L1/CX3CL1/EYA2/EYA4/FGFR1/GDNF/HSPA1A/HSPA1B/IFI6/INHBA/PPP2R1B/TNF/UNC5B	15
GO:0002709	BP	GO:0002709	regulation of T cell mediated immunity	18/1553	88/18800	0.00026358	0.00346024	0.00260096	CCR2/CD55/CLEC4G/FCGR2B/HLA-B/HLA-F/HLA-G/IFNB1/IL12B/IL23A/IL23R/IL4I1/IL7R/NLRP3/RSAD2/SASH3/TNFSF4/TRAF2	18
GO:0042398	BP	GO:0042398	cellular modified amino acid biosynthetic process	12/1553	46/18800	0.000265848	0.00348206	0.00261736	ALDH7A1/CHAC2/CKB/GATM/GCH1/GGT5/MGST2/MTHFD1/MTHFD1L/MTHFS/PLSCR1/SLC7A11	12
GO:0048732	BP	GO:0048732	gland development	57/1553	431/18800	0.000269468	0.00352145	0.00264697	ADA/ALOX15B/ARHGAP5/BCL2/BRCA2/CADM1/CDH1/CDKN2B/CEBPA/CFLAR/CITED2/CRH/CSF1/CSF1R/CYP7B1/E2F7/EAF2/EDN1/ESR1/FA2H/FASN/FGL1/HES1/HESX1/HGF/HNF1B/ID2/IGSF3/INSM1/IRS2/LIMS2/LY6E/MAFB/MET/NOTCH4/NRP1/NTN1/OAS2/PDGFRA/PIK3CA/PML/PRLR/RARA/ROBO1/SLC46A2/SMAD3/SOCS2/STAT5A/TDGF1/TG/TGFB1/TNF/TNFAIP3/TNFRSF11A/TWSG1/UPB1/ZNF703	57
GO:0042063	BP	GO:0042063	gliogenesis	42/1553	291/18800	0.000271674	0.00354223	0.00266259	ADORA2A/ASCL2/BIN1/C1QA/CCL3/CCR2/CDH2/CDKN2B/CLCF1/CLU/CNTNAP1/CSF1/CSF1R/CX3CL1/CXCR4/DISC1/EGR2/FA2H/GPR157/HES1/HEXB/ID2/LAMB1/LDLR/LRP1/LRP8/MYRF/NAB2/NR1D1/PRDM8/PTK2B/ROR1/ROR2/SUZ12/TAL1/TGFB1/TLR2/TLR4/TNF/TREM2/TSPAN2/ZNF488	42
GO:0014020	BP	GO:0014020	primary neural tube formation	19/1553	96/18800	0.00028172	0.00366491	0.0027548	CDK20/CITED2/FZD1/FZD2/FZD3/KAT2A/KDM2B/LHX2/MTHFD1/MTHFD1L/PRKACA/PRKACB/RARA/RGMA/SDC4/SEMA4C/ST14/TGFB1/TRIM71	19
GO:0031334	BP	GO:0031334	positive regulation of protein-containing complex assembly	31/1553	194/18800	0.000283902	0.00368496	0.00276988	ABCA1/ALOX15/BAIAP2L1/BIN1/CCL26/CCR7/CD36/CDT1/CLU/ESR1/EVL/FERMT2/FES/FSCN1/HSPA1A/HSPA1B/ISG15/MET/NCK2/NPHS1/PFN2/PRKCE/PSRC1/PTK2B/SYK/TAL1/TFRC/TGFB1/TLR4/TLR6/TNF	31
GO:0060485	BP	GO:0060485	mesenchyme development	43/1553	301/18800	0.0002897	0.00374585	0.00281564	ACVRL1/ANXA6/AXIN2/BASP1/BCL2/BCL9L/CDH2/CITED2/COL1A1/CRB2/EDN1/EFNB1/EPB41L5/FAM83D/FERMT2/FGFR1/GCNT2/GDNF/GREM1/HES1/HGF/HTR2B/IL17RD/NOTCH4/NRP1/NRP2/PHLDB1/PHLDB2/POGLUT1/RADIL/ROBO1/SEMA3G/SEMA4C/SEMA6A/SEMA6B/SEMA7A/SMAD3/SNAI1/SPRED2/STAT1/TGFB1/WWTR1/ZNF703	43
GO:0035148	BP	GO:0035148	tube formation	26/1553	152/18800	0.000289896	0.00374585	0.00281564	CDK20/CITED2/FZD1/FZD2/FZD3/GDNF/GREM1/HESX1/HNF1B/KAT2A/KDM2B/LHX2/MTHFD1/MTHFD1L/PODXL/PRKACA/PRKACB/RARA/RGMA/SDC4/SEMA4C/ST14/STK4/TCAP/TGFB1/TRIM71	26
GO:0001841	BP	GO:0001841	neural tube formation	20/1553	104/18800	0.000294518	0.00378991	0.00284876	CDK20/CITED2/FZD1/FZD2/FZD3/KAT2A/KDM2B/LHX2/MTHFD1/MTHFD1L/PRKACA/PRKACB/RARA/RGMA/SDC4/SEMA4C/ST14/STK4/TGFB1/TRIM71	20
GO:0060047	BP	GO:0060047	heart contraction	37/1553	247/18800	0.000294624	0.00378991	0.00284876	ACE/ADA/ADM2/ADORA1/ADORA3/ADRA1A/ATP1A3/ATP2A3/BIN1/CACNA1C/CELF2/CXCR4/DMPK/DSG2/DSP/EDN1/EHD3/EPAS1/GCH1/GPD1L/KCNE1/KCNE3/MYH7/PDE4B/PIK3CA/PKP2/POPDC2/PRKACA/RNF207/SLC4A3/TCAP/TNF/TNNI1/TNNT2/TPM1/TRPC1/TTN	37
GO:1903532	BP	GO:1903532	positive regulation of secretion by cell	40/1553	274/18800	0.000296091	0.00379906	0.00285564	ABAT/ACHE/ACSL4/ADAM8/ADCY8/ADORA2A/ADORA2B/ANKRD1/BMP6/C1QTNF1/CFTR/CRH/EDN1/FRMD4A/GABBR1/GDNF/GIPR/GPER1/HLA-F/ILDR1/INHBA/IRS2/ITGAM/PFKM/PPARG/PRKCE/PTAFR/RAB2B/RAB8B/RAB9A/RASL10B/SDC4/SYK/TGFB1/TLR2/TLR4/TNFRSF11A/TREM2/TRPM2/TTN	40
GO:0032743	BP	GO:0032743	positive regulation of interleukin-2 production	10/1553	34/18800	0.000297978	0.00379906	0.00285564	CCR2/CD80/CD83/CD86/IRF4/PDE4B/PNP/RIPK2/SASH3/TRAF2	10
GO:0035590	BP	GO:0035590	purinergic nucleotide receptor signaling pathway	10/1553	34/18800	0.000297978	0.00379906	0.00285564	ADA/ADORA1/ADORA2A/ADORA2B/ADORA3/GPR171/P2RY10/P2RY11/P2RY8/PTAFR	10
GO:0070232	BP	GO:0070232	regulation of T cell apoptotic process	10/1553	34/18800	0.000297978	0.00379906	0.00285564	ADA/ADAM8/CCL5/CD274/IDO1/IL7R/JAK3/LGALS9/SLC46A2/ST3GAL1	10
GO:0043506	BP	GO:0043506	regulation of JUN kinase activity	14/1553	60/18800	0.000301257	0.00382606	0.00287593	CCL19/EDN1/ERN1/MAP3K13/PTK2B/PTPN1/PTPN22/ROR2/SASH1/SYK/TLR6/TNF/TNFRSF11A/TRAF2	14
GO:0055002	BP	GO:0055002	striated muscle cell development	15/1553	67/18800	0.000301505	0.00382606	0.00287593	ANKRD1/CASQ1/CFLAR/CSRP2/EDN1/MYH11/MYOM2/OBSL1/PDGFRA/PGM5/TCAP/TMOD1/TNNT2/TPM1/TTN	15
GO:0010927	BP	GO:0010927	cellular component assembly involved in morphogenesis	21/1553	112/18800	0.000302463	0.00382606	0.00287593	ACRBP/ANKRD1/CASQ1/CFLAR/CNTNAP1/CSRP2/EDN1/MYH11/MYOM2/OBSL1/PDGFRA/PGM5/PHLDB1/PHLDB2/RFX2/TCAP/TLR2/TMOD1/TNNT2/TPM1/TTN	21
GO:0010977	BP	GO:0010977	negative regulation of neuron projection development	24/1553	136/18800	0.00030308	0.00382606	0.00287593	ARHGAP4/BCL11A/DENND5A/DPYSL3/EFNB2/GFI1/HES1/INPP5F/KIAA0319/LRRK2/MCF2/MYLIP/NRP1/NTN1/PTPRG/PTPRS/RGMA/RUFY3/SEMA3G/SEMA4C/SEMA6A/SEMA6B/SEMA7A/TRIM46	24
GO:1902903	BP	GO:1902903	regulation of supramolecular fiber organization	51/1553	376/18800	0.000303423	0.00382606	0.00287593	ALOX15/ARHGAP18/ARHGEF15/ARHGEF2/BAIAP2L1/BIN1/CAPG/CCL26/CCR7/CHRNA7/CLU/CX3CL1/EDN1/ESAM/EVL/FERMT2/FES/GMFG/GPR65/HSPA1A/HSPA1B/LDLR/LIMCH1/LIMK1/MAP1A/MET/MTSS1/NCK2/NPHS1/NRP1/PFN2/PHLDB2/PIK3CA/PPM1F/PRKCE/PSRC1/PTGER4/PTK2B/RAPGEF3/S1PR1/SCIN/SDC4/SMAD3/SPEF1/SSH1/SYNPO/SYNPO2/TMOD1/TPM1/TREM2/WHAMM	51
GO:0060537	BP	GO:0060537	muscle tissue development	54/1553	405/18800	0.000315268	0.00396672	0.00298167	ADRA1A/ALPK2/ALPK3/ANKRD1/ATF3/BCL2/BCL9/CASQ1/CFLAR/CITED2/CNTNAP1/CSRP2/DSG2/DSP/EDN1/EFNB2/EGR1/EGR2/EYA2/FHL2/FOXN2/FZD7/GREM1/ID2/KAT2A/KLF5/LY6E/MAFF/MAPK11/MYH11/MYH7/NDRG4/NPHS1/NR4A1/OBSL1/PDGFRA/PGM5/PIM1/PKP2/POGLUT1/POPDC2/POU4F1/RARA/RYR1/S1PR1/SGCB/SIK1/SMAD3/TCAP/TGFB1/TNNI1/TNNT2/TPM1/TTN	54
GO:0034599	BP	GO:0034599	cellular response to oxidative stress	41/1553	284/18800	0.00031759	0.00398721	0.00299707	AIF1/ALOX5/BCL2/CD36/CPEB2/DHRS2/EDN1/EPAS1/ERN1/FOXO1/FZD1/GCH1/GJB2/HGF/HSPA1A/HSPA1B/LRRK2/MAPK13/MAPK8/MELK/MET/MGAT3/NCF1/NET1/NR4A2/NR4A3/PDGFRA/PML/PRKD1/PRR5L/PTPRK/SLC7A11/SPHK1/TLR4/TLR6/TNF/TNFAIP3/TPM1/TREM2/TRPM2/TXN	41
GO:0014706	BP	GO:0014706	striated muscle tissue development	37/1553	248/18800	0.000319348	0.00400055	0.00300709	ADRA1A/ALPK2/ALPK3/ANKRD1/CITED2/DSG2/DSP/EDN1/EFNB2/EYA2/FHL2/FZD7/GREM1/ID2/KAT2A/LY6E/MAPK11/MYH11/MYH7/NDRG4/OBSL1/PDGFRA/PGM5/PIM1/PKP2/POU4F1/RARA/S1PR1/SGCB/SIK1/SMAD3/TCAP/TGFB1/TNNI1/TNNT2/TPM1/TTN	37
GO:0003015	BP	GO:0003015	heart process	38/1553	257/18800	0.000320466	0.00400583	0.00301106	ACE/ADA/ADM2/ADORA1/ADORA3/ADRA1A/ATP1A3/ATP2A3/BIN1/CACNA1C/CELF2/CXCR4/DMPK/DSG2/DSP/EDN1/EHD3/EPAS1/GCH1/GPD1L/KCNE1/KCNE3/MYH7/PDE4B/PIK3CA/PKP2/POPDC2/PRKACA/RNF207/SLC4A3/TCAP/TNF/TNNI1/TNNT2/TPM1/TRPC1/TTN/WWTR1	38
GO:0036005	BP	GO:0036005	response to macrophage colony-stimulating factor	6/1553	13/18800	0.00032464	0.00404044	0.00303708	CSF1/CSF1R/MST1R/TLR2/TLR4/TREM2	6
GO:0036006	BP	GO:0036006	cellular response to macrophage colony-stimulating factor stimulus	6/1553	13/18800	0.00032464	0.00404044	0.00303708	CSF1/CSF1R/MST1R/TLR2/TLR4/TREM2	6
GO:0036230	BP	GO:0036230	granulocyte activation	12/1553	47/18800	0.000330457	0.0040951	0.00307816	ANXA3/CCL3/CCL5/CCR2/CXCR2/DNASE1L3/FCGR2B/IL15/ITGAM/PTAFR/SYK/TNF	12
GO:0050919	BP	GO:0050919	negative chemotaxis	12/1553	47/18800	0.000330457	0.0040951	0.00307816	DPP4/EFNA5/FLRT2/NRP2/NTN1/ROBO1/SEMA3G/SEMA4C/SEMA6A/SEMA6B/SEMA7A/UNC5C	12
GO:0042692	BP	GO:0042692	muscle cell differentiation	52/1553	387/18800	0.000334873	0.00414091	0.0031126	ADAMTS5/ADRA1A/ALPK2/ALPK3/ANKRD1/BCL2/BCL9/BIN1/CAMK1/CASQ1/CD53/CDH2/CFLAR/CNTNAP1/CSRP2/CXCL9/DMPK/DNMT1/EDN1/EFNB2/FHL2/FZD7/GPER1/GREM1/HES1/ID2/KAT2A/KLF5/MAPK11/MYH11/MYOM2/NINJ1/NPHS1/OBSL1/PDGFRA/PGM5/POPDC2/RARA/RYR1/SEMA4C/SGCB/SIK1/SMARCD3/TCAP/TGFB1/TMEM204/TMOD1/TNNT2/TPM1/TTN/UCHL1/ZEB1	52
GO:0046425	BP	GO:0046425	regulation of receptor signaling pathway via JAK-STAT	20/1553	105/18800	0.000336048	0.00414652	0.00311682	BCL3/CCL5/DOT1L/GADD45A/HES1/IFNB1/IFNL1/IL12B/IL23A/IL23R/IL7R/INPP5F/JAK3/PARP14/PRLR/PTK2B/PTPRD/SOCS2/SOCS3/TNF	20
GO:0046883	BP	GO:0046883	regulation of hormone secretion	35/1553	231/18800	0.000340661	0.00419443	0.00315283	ABAT/ACSL4/ACVR1C/ADCY8/ADORA1/ALOX5/BMP6/C1QTNF1/CCL5/CFTR/CRH/EDN1/EFNA5/GABBR1/GDF9/GIPR/GPER1/HADH/HMGN3/ILDR1/INHBA/IRS2/KLF7/NR1D1/PFKM/PIM3/PPARG/PRKCE/RAB8B/RASL10B/SLC16A1/SLC9B2/SNAP25/TNF/TRPM2	35
GO:0002832	BP	GO:0002832	negative regulation of response to biotic stimulus	21/1553	113/18800	0.000343095	0.00421538	0.00316858	CR1/DHX58/FGL2/HLA-B/HLA-F/HLA-G/IL4I1/ISG15/LGALS9/NLRC5/OAS1/OAS3/PARP14/PPARG/RNF125/SERPINB9/SERPING1/TNFAIP3/TRAFD1/TRIB1/USP18	21
GO:0045216	BP	GO:0045216	cell-cell junction organization	32/1553	205/18800	0.000351248	0.00430635	0.00323696	ACE/ARVCF/BMP6/CCM2/CDH1/CDH2/CLDN9/CNTNAP1/CSF1R/DSG2/DSP/EFNB2/ESAM/FERMT2/FSCN1/GJB2/ILDR1/LIMS2/MARVELD2/MTSS1/PERP/PKP2/PRKACA/SMAD3/SNAI1/SVEP1/TGFB1/TJP3/TLN2/TNF/VCL/ZNF703	32
GO:0002823	BP	GO:0002823	negative regulation of adaptive immune response based on somatic recombination of immune receptors built from immunoglobulin superfamily domains	13/1553	54/18800	0.000353776	0.00431892	0.00324641	BCL6/CD55/CLEC4G/CR1/FCGR2B/HLA-F/HLA-G/IFNB1/IL4I1/IL7R/JAK3/PTPN6/TNFSF4	13
GO:0006968	BP	GO:0006968	cellular defense response	13/1553	54/18800	0.000353776	0.00431892	0.00324641	ADORA2A/ADORA2B/CCR2/CCR5/CD300C/CXCL9/CXCR2/FOSL1/HLA-G/NCF1/NCF2/PTK2B/RAB23	13
GO:0031346	BP	GO:0031346	positive regulation of cell projection organization	47/1553	341/18800	0.000357431	0.0043543	0.003273	AGRN/AMIGO1/CAMK1/CCL19/CCR7/CEP135/CFLAR/CUX2/CX3CL1/DISC1/DIXDC1/DPYSL3/EFNA5/ENC1/FES/FSCN1/FZD1/HGF/IGF1R/KAT2A/L1CAM/LIMK1/LPAR3/LRP8/MAP3K13/NDRG4/NRP1/NTN1/OBSL1/PALM/PIK3CA/PLXNA2/PLXNC1/PRKD1/PTK2B/PTPRD/RAB8B/ROBO1/ROR1/ROR2/RUFY3/SEMA7A/SKIL/TENM2/TIAM2/TOX/ZNF804A	47
GO:0098739	BP	GO:0098739	import across plasma membrane	30/1553	188/18800	0.000361497	0.00439451	0.00330323	ACSL1/ATP1A3/ATP1A4/ATP1B3/CACNA1A/CACNA1C/CALCR/CD36/FOLR2/FXYD2/IRS2/KCNK5/SCNN1D/SLC12A3/SLC12A9/SLC19A1/SLC1A6/SLC22A4/SLC24A4/SLC43A1/SLC47A1/SLC5A3/SLC5A6/SLC6A13/SLC7A11/SLC7A8/SLC9A9/THBS1/TNF/TRPM2	30
GO:0002923	BP	GO:0002923	regulation of humoral immune response mediated by circulating immunoglobulin	7/1553	18/18800	0.00036464	0.00441201	0.00331638	CD55/CR1/FCER2/FCGR2B/PTPN6/TNF/TREM2	7
GO:0034138	BP	GO:0034138	toll-like receptor 3 signaling pathway	7/1553	18/18800	0.00036464	0.00441201	0.00331638	OAS1/PELI1/PTPN22/RFTN1/SCIMP/TNF/TNFAIP3	7
GO:0150077	BP	GO:0150077	regulation of neuroinflammatory response	11/1553	41/18800	0.000365238	0.00441201	0.00331638	CCL3/CD200/CTSC/CX3CL1/DAGLA/LDLR/LRRK2/NR1D1/SPHK1/TNF/TREM2	11
GO:0002791	BP	GO:0002791	regulation of peptide secretion	29/1553	180/18800	0.00038176	0.00458177	0.00344399	ABAT/ACSL4/ACVR1C/ADCY8/ADORA1/ALOX5/CCL5/CFTR/CRH/EFNA5/GABBR1/GIPR/GPER1/HADH/HMGN3/ILDR1/IRS2/KLF7/NR1D1/PFKM/PIM3/PRKCE/RAB8B/RASL10B/SLC16A1/SLC9B2/SNAP25/TNF/TRPM2	29
GO:0002833	BP	GO:0002833	positive regulation of response to biotic stimulus	29/1553	180/18800	0.00038176	0.00458177	0.00344399	ADAM8/AIM2/BMP6/CADM1/CCL5/CD274/DDX60/DHX58/HLA-F/HLA-G/IFI35/IFNB1/IL12B/IRF7/LAG3/LY86/NLRC5/OASL/PARP9/PLSCR1/SASH1/SCIMP/SYK/TLR4/TRIM6/TXK/VAV1/ZBP1/ZNFX1	29
GO:0002474	BP	GO:0002474	antigen processing and presentation of peptide antigen via MHC class I	9/1553	29/18800	0.000382479	0.00458177	0.00344399	ABCB9/ACE/CLEC4A/HLA-B/HLA-F/HLA-G/MFSD6/TAP1/TAP2	9
GO:0061082	BP	GO:0061082	myeloid leukocyte cytokine production	9/1553	29/18800	0.000382479	0.00458177	0.00344399	BCL6/CD36/HLA-G/LAPTM5/NR4A3/SEMA7A/SPON2/TGFB1/TLR4	9
GO:0050869	BP	GO:0050869	negative regulation of B cell activation	10/1553	35/18800	0.000386565	0.00462111	0.00347355	BCL6/CR1/FCGR2B/ID2/INHBA/INPP5D/LAPTM5/SAMSN1/TBC1D10C/TNFAIP3	10
GO:1905952	BP	GO:1905952	regulation of lipid localization	26/1553	155/18800	0.000396946	0.00473535	0.00355942	ABCA1/ABCA5/ACSL1/ARV1/BMP6/C1QTNF1/CD36/CETP/CIDEA/CRH/EDN1/FURIN/GDF9/HILPDA/IRS2/LIPG/LRP1/MSR1/NFKB1/NFKBIA/PPARG/SYK/THBS1/TNF/TNFRSF11A/TREM2	26
GO:0061045	BP	GO:0061045	negative regulation of wound healing	16/1553	76/18800	0.000404272	0.00481276	0.00361761	ABAT/ADTRP/ALOX5/C1QTNF1/EDN1/GP1BA/PDGFRA/PHLDB2/PLAT/PROC/PROS1/SERPING1/SMAD3/TFPI/THBS1/TNF	16
GO:0030195	BP	GO:0030195	negative regulation of blood coagulation	12/1553	48/18800	0.000407876	0.00484563	0.00364232	ABAT/ADTRP/C1QTNF1/EDN1/GP1BA/PDGFRA/PLAT/PROC/PROS1/SERPING1/TFPI/THBS1	12
GO:0001890	BP	GO:0001890	placenta development	25/1553	147/18800	0.000411045	0.00487321	0.00366305	ADA/ADAM19/ASCL2/BIRC2/CDX2/CEBPA/CITED2/CYP27B1/E2F7/EPAS1/ETNK2/FOSL1/GJB2/HES1/ITGB8/NDP/PHLDA2/PPARG/SNAI1/SOCS3/ST14/STK4/STOX2/VASH1/VASH2	25
GO:0001706	BP	GO:0001706	endoderm formation	13/1553	55/18800	0.000428694	0.00506159	0.00380465	COL4A2/COL7A1/DUSP1/DUSP2/DUSP4/DUSP5/HNF1B/INHBA/ITGA4/ITGA5/ITGB5/LAMB1/MMP15	13
GO:0001954	BP	GO:0001954	positive regulation of cell-matrix adhesion	13/1553	55/18800	0.000428694	0.00506159	0.00380465	CCR7/CD36/CSF1/CX3CL1/DISC1/EPB41L5/FERMT2/MAP4K4/NRP1/PPM1F/PTK2B/SDC4/SMAD3	13
GO:0001909	BP	GO:0001909	leukocyte mediated cytotoxicity	23/1553	131/18800	0.000432152	0.00509021	0.00382616	ARL8B/CADM1/CTSC/DNASE1L3/FCGR2B/FCGR3A/HLA-B/HLA-F/HLA-G/HPRT1/ICAM1/IL12B/IL23A/IL23R/IL7R/ITGAM/LAG3/LGALS9/PIK3R6/PTPN6/SERPINB9/SLAMF7/VAV1	23
GO:0110053	BP	GO:0110053	regulation of actin filament organization	39/1553	270/18800	0.000434148	0.00509021	0.00382616	ALOX15/ARHGAP18/ARHGEF15/BAIAP2L1/BIN1/CAPG/CCL26/CCR7/CX3CL1/ESAM/EVL/FERMT2/GMFG/GPR65/LIMCH1/LIMK1/MET/MTSS1/NCK2/NPHS1/NRP1/PFN2/PHLDB2/PIK3CA/PPM1F/PRKCE/PTGER4/PTK2B/RAPGEF3/S1PR1/SCIN/SDC4/SMAD3/SSH1/SYNPO/SYNPO2/TMOD1/TPM1/WHAMM	39
GO:0030038	BP	GO:0030038	contractile actin filament bundle assembly	20/1553	107/18800	0.00043466	0.00509021	0.00382616	ARHGEF15/EVL/FERMT2/GPR65/ITGB5/LIMCH1/LIMK1/MET/NRP1/PFN2/PHLDB2/PPM1F/PTGER4/PTK2B/RAPGEF3/S1PR1/SDC4/SMAD3/TNFAIP1/TPM1	20
GO:0043149	BP	GO:0043149	stress fiber assembly	20/1553	107/18800	0.00043466	0.00509021	0.00382616	ARHGEF15/EVL/FERMT2/GPR65/ITGB5/LIMCH1/LIMK1/MET/NRP1/PFN2/PHLDB2/PPM1F/PTGER4/PTK2B/RAPGEF3/S1PR1/SDC4/SMAD3/TNFAIP1/TPM1	20
GO:0001503	BP	GO:0001503	ossification	55/1553	420/18800	0.000437022	0.00510537	0.00383756	ACHE/ALOX15/ALOX5/AXIN2/BCL2/BMP6/CCL3/CCR1/CEBPA/CLEC3B/COL1A1/CSF1/CYP27B1/DDR2/EGR2/FASN/FERMT2/FHL2/FZD1/GABBR1/GREM1/HGF/ID3/IFITM1/IGSF10/ISG15/KREMEN2/LGR4/LRP3/MAPK11/MRC2/NAB2/PHOSPHO1/PPARG/PRKACA/PRKD1/PTGER4/PTHLH/PTK2B/RASSF2/ROR2/RUNX3/RYR1/S1PR1/SEMA7A/SMAD3/SNAI1/SRGN/SUCO/TGFB1/TNF/TNFAIP6/TNFRSF11A/TWSG1/WWTR1	55
GO:0001704	BP	GO:0001704	formation of primary germ layer	22/1553	123/18800	0.00043773	0.00510537	0.00383756	COL4A2/COL7A1/CRB2/DUSP1/DUSP2/DUSP4/DUSP5/EPB41L5/EYA2/FZD7/HNF1B/INHBA/ITGA4/ITGA5/ITGB5/LAMB1/MMP15/PRKACA/SMAD3/SNAI1/TAL1/TWSG1	22
GO:2000249	BP	GO:2000249	regulation of actin cytoskeleton reorganization	11/1553	42/18800	0.000458304	0.00533451	0.0040098	ARHGDIB/BAIAP2L1/CSF1R/ESAM/FES/GMFG/NRP1/PDGFRA/PTK2B/RAPGEF3/TRPM2	11
GO:0050728	BP	GO:0050728	negative regulation of inflammatory response	29/1553	182/18800	0.000460426	0.00534838	0.00402022	ADA/ADORA1/ADORA2A/ALOX5/CD200/CX3CL1/FCGR2B/FURIN/GPER1/HGF/IL12B/IL22RA2/IL2RA/LDLR/NFKB1/NLRP3/NR1D1/PPARG/PROC/PTGER4/RHBDF2/SIGLEC10/SMAD3/SOCS3/SYK/TNFAIP3/TNFAIP6/TNFAIP8L2/TREM2	29
GO:0032740	BP	GO:0032740	positive regulation of interleukin-17 production	8/1553	24/18800	0.000470167	0.00543956	0.00408875	CCL1/IL12B/IL15/IL23A/IL23R/RFTN1/SPHK1/TGFB1	8
GO:0035994	BP	GO:0035994	response to muscle stretch	8/1553	24/18800	0.000470167	0.00543956	0.00408875	ANKRD1/CDH2/EDN1/NFKB1/NFKBIA/PIK3CA/TCAP/TTN	8
GO:0051701	BP	GO:0051701	biological process involved in interaction with host	30/1553	191/18800	0.000475481	0.00548999	0.00412667	ARL8B/BCL2L1/CCR5/CD55/CD80/CD86/CLDN9/CLEC4G/CLEC4M/CR1/CXCR4/DYNLT1/EFNB2/HSPA1A/HSPA1B/ICAM1/IFIT1/IFITM1/ITGA5/ITGB5/LDLR/LGALS9/LY6E/MID2/NRP1/PLSCR1/TFRC/TNFRSF4/TPCN1/TRIM6	30
GO:0032874	BP	GO:0032874	positive regulation of stress-activated MAPK cascade	23/1553	132/18800	0.000483218	0.00556815	0.00418541	CCL19/CCR7/DIXDC1/EIF2AK2/FCGR2B/FZD7/GADD45A/GADD45B/IGFBP6/NAIP/NCF1/PTK2B/RASSF2/RELL2/RIPK2/SASH1/SCIMP/SEMA4C/SPHK1/TLR4/TNF/TRAF1/TRAF2	23
GO:0048771	BP	GO:0048771	tissue remodeling	28/1553	174/18800	0.000486528	0.00558436	0.0041976	ACE/ACVRL1/ADAM8/CCR2/CSF1R/DDR2/EPAS1/GPNMB/GPR55/GREM1/IL12B/IL15/IL23A/INPP5D/LGR4/LIPA/PDK4/PPARG/PTK2B/RASSF2/S1PR1/SUCO/SYK/TFRC/TGFB1/TNFAIP3/TNFRSF11A/TNFRSF11B	28
GO:0001667	BP	GO:0001667	ameboidal-type cell migration	61/1553	480/18800	0.000486567	0.00558436	0.0041976	ACVR1C/ACVRL1/ADTRP/AKT3/AMOT/ANXA3/ANXA6/ARHGAP4/ARHGDIB/CDH2/CRB2/DDR2/DOCK1/DPP4/EDN1/EFNB1/EFNB2/EPB41L5/EVL/FGFR1/FOXP1/FSTL1/GADD45A/GDNF/GREM1/HTR2B/ITGA4/LGALS8/MAP4K4/MET/NR4A1/NRP1/NRP2/PFN2/PIK3CA/PML/PPARG/PPM1F/PRKCE/PRKD1/PRR5L/PTK2B/PTP4A3/PTPRG/RADIL/ROBO1/SASH1/SDC4/SEMA3G/SEMA4C/SEMA6A/SEMA6B/SEMA7A/STARD13/STAT5A/TDGF1/TGFB1/THBS1/TNF/TNS1/VASH1	61
GO:0023061	BP	GO:0023061	signal release	58/1553	451/18800	0.000491515	0.0056299	0.00423183	ABAT/ABCA1/ACSL4/ACVR1C/ADCY8/ADORA1/ADORA2A/ADORA2B/ADORA3/ADRA1A/ALOX5/APBA1/BACE1/BMP6/C1QTNF1/CCL5/CFTR/CRH/EDN1/EFNA5/GABBR1/GDF9/GDNF/GIPR/GPER1/HADH/HMGN3/HNF1B/ILDR1/INHBA/IRS2/KLF7/LRRK2/MAFA/NR1D1/NR4A1/NRXN2/PCSK5/PFKM/PFN2/PIM3/PPARG/PRKCE/PRRT2/RAB8B/RASL10B/SLC16A1/SLC9B2/SNAP25/SNPH/STX11/STX3/SUCNR1/SYK/SYT6/TNF/TNFRSF11A/TRPM2	58
GO:0030224	BP	GO:0030224	monocyte differentiation	10/1553	36/18800	0.000496012	0.00565323	0.00424936	CSF1/CSF1R/FASN/FES/FOXP1/IL31RA/INPP5D/IRF7/PIR/PPARG	10
GO:0045066	BP	GO:0045066	regulatory T cell differentiation	10/1553	36/18800	0.000496012	0.00565323	0.00424936	BCL6/CR1/HLA-G/IL4I1/IRF1/KAT2A/LAG3/LGALS9/TNFSF4/TOX	10
GO:0050807	BP	GO:0050807	regulation of synapse organization	32/1553	209/18800	0.000497161	0.00565323	0.00424936	ABHD17C/AGRN/AMIGO1/AMIGO2/ARC/ARHGAP22/ARHGEF15/CAMK1/CDH2/CLSTN2/CTTNBP2/CUX2/DISC1/DMPK/EFNA5/FCGR2B/FLRT2/FZD1/KIF1A/LRP8/LRRK2/LRRN1/MDGA1/NRP2/NTN1/PTPRD/SLC7A11/SRGN/TLR2/TNF/TREM2/ZNF804A	32
GO:0071260	BP	GO:0071260	cellular response to mechanical stimulus	15/1553	70/18800	0.000497484	0.00565323	0.00424936	ANKRD1/BMP6/COL1A1/GADD45A/HABP4/IGF1R/IRF1/MAP3K1/MAPK8/NFKB1/PIEZO2/PTGER4/TLR4/TLR5/TLR7	15
GO:0046850	BP	GO:0046850	regulation of bone remodeling	12/1553	49/18800	0.000500058	0.0056601	0.00425453	ADAM8/CSF1R/GREM1/INPP5D/PDK4/S1PR1/SUCO/SYK/TFRC/TNFAIP3/TNFRSF11A/TNFRSF11B	12
GO:1900047	BP	GO:1900047	negative regulation of hemostasis	12/1553	49/18800	0.000500058	0.0056601	0.00425453	ABAT/ADTRP/C1QTNF1/EDN1/GP1BA/PDGFRA/PLAT/PROC/PROS1/SERPING1/TFPI/THBS1	12
GO:0090087	BP	GO:0090087	regulation of peptide transport	29/1553	183/18800	0.000504868	0.00570333	0.00428702	ABAT/ACSL4/ACVR1C/ADCY8/ADORA1/ALOX5/CCL5/CFTR/CRH/EFNA5/GABBR1/GIPR/GPER1/HADH/HMGN3/ILDR1/IRS2/KLF7/NR1D1/PFKM/PIM3/PRKCE/RAB8B/RASL10B/SLC16A1/SLC9B2/SNAP25/TNF/TRPM2	29
GO:0038094	BP	GO:0038094	Fc-gamma receptor signaling pathway	9/1553	30/18800	0.000506685	0.00570674	0.00428959	FCGR2B/FCGR3A/LIMK1/MYO1G/PRKCE/SYK/VAV1/VAV2/VAV3	9
GO:0003018	BP	GO:0003018	vascular process in circulatory system	38/1553	263/18800	0.000507693	0.00570674	0.00428959	ACE/ADORA1/ADORA2A/ADORA2B/ADRA1A/ATP1A4/ATP2A3/BMP6/CD36/ECE1/EDN1/FERMT2/GCH1/GPER1/HRH1/HRH2/HTR2B/LRP1/LRP3/MFSD2A/PTP4A3/SLC16A1/SLC16A7/SLC19A1/SLC22A5/SLC38A1/SLC38A5/SLC4A3/SLC5A3/SLC5A6/SLC6A13/SLC7A8/SLCO2B1/TBXAS1/TFRC/TGFB1/TJP3/TNF	38
GO:0001910	BP	GO:0001910	regulation of leukocyte mediated cytotoxicity	17/1553	85/18800	0.000508902	0.00570674	0.00428959	CADM1/DNASE1L3/FCGR2B/HLA-B/HLA-F/HLA-G/ICAM1/IL12B/IL23A/IL23R/IL7R/ITGAM/LAG3/LGALS9/PIK3R6/SERPINB9/VAV1	17
GO:0071496	BP	GO:0071496	cellular response to external stimulus	43/1553	309/18800	0.00050914	0.00570674	0.00428959	ADORA2B/AIF1/ANKRD1/AOC1/AQP3/ATF3/BCL2/BMP6/CDKN1A/CDKN2B/COL1A1/CYP27B1/EIF2AK2/FES/FOLR2/FOSL1/FOXO1/GADD45A/HABP4/IGF1R/IL15/IRF1/ITGA4/LRRK2/MAP3K1/MAPK8/MFSD2A/NFKB1/NIM1K/NR4A2/NUAK2/PDK4/PIEZO2/PIM1/PMAIP1/PRKD1/PTGER4/RXRA/SESN3/SIK1/TLR4/TLR5/TLR7	43
GO:0045926	BP	GO:0045926	negative regulation of growth	36/1553	245/18800	0.000511764	0.00572499	0.0043033	ACVRL1/ALOX15B/ARHGAP4/BCL11A/BCL2/BCL6/BTG1/CDKN1A/CDKN2A/CDKN2D/CITED2/CYP27B1/EAF2/GREM1/HSPA1A/HSPA1B/INHBA/KIAA0319/MAPK11/NRP1/NTN1/PML/PSRC1/PTPRS/SEMA3G/SEMA4C/SEMA6A/SEMA6B/SEMA7A/SH3BP4/SMAD3/SOCS2/ST20/STK4/TGFB1/TRIM46	36
GO:0051893	BP	GO:0051893	regulation of focal adhesion assembly	14/1553	63/18800	0.000513961	0.00572728	0.00430503	ACVRL1/EFNA5/EPB41L5/FERMT2/GREM1/LIMCH1/MAP4K4/NRP1/PHLDB2/PPM1F/SDC4/SMAD3/THBS1/VCL	14
GO:0090109	BP	GO:0090109	regulation of cell-substrate junction assembly	14/1553	63/18800	0.000513961	0.00572728	0.00430503	ACVRL1/EFNA5/EPB41L5/FERMT2/GREM1/LIMCH1/MAP4K4/NRP1/PHLDB2/PPM1F/SDC4/SMAD3/THBS1/VCL	14
GO:0051047	BP	GO:0051047	positive regulation of secretion	42/1553	300/18800	0.000518668	0.00576855	0.00433605	ABAT/ACHE/ACSL4/ADAM8/ADCY8/ADORA1/ADORA2A/ADORA2B/ANKRD1/BMP6/C1QTNF1/CFTR/CRH/EDN1/FRMD4A/GABBR1/GDNF/GIPR/GPER1/HLA-F/ILDR1/INHBA/IRS2/ITGAM/PFKM/PPARG/PRKCE/PTAFR/RAB2B/RAB8B/RAB9A/RASL10B/SCIN/SDC4/SYK/TGFB1/TLR2/TLR4/TNFRSF11A/TREM2/TRPM2/TTN	42
GO:0001787	BP	GO:0001787	natural killer cell proliferation	6/1553	14/18800	0.000528487	0.0058381	0.00438833	FCGR3A/IL12B/IL15/IL23A/IL23R/PTPN22	6
GO:0002467	BP	GO:0002467	germinal center formation	6/1553	14/18800	0.000528487	0.0058381	0.00438833	ADA/BCL3/BCL6/NFKB2/TNFAIP3/TNFSF13B	6
GO:0009158	BP	GO:0009158	ribonucleoside monophosphate catabolic process	6/1553	14/18800	0.000528487	0.0058381	0.00438833	ADA/AMPD3/DPYS/HPRT1/PNP/UPB1	6
GO:0007265	BP	GO:0007265	Ras protein signal transduction	47/1553	347/18800	0.000528982	0.0058381	0.00438833	ABCA1/ADRA1A/AIF1/ARHGAP4/ARHGAP5/ARHGDIB/ARHGEF2/BCL6/CDK2/CDKN1A/CDKN2A/CSF1/CTNNAL1/CYTH1/DENND4A/DNMT1/DOK3/GPR20/GPR55/GPR65/GRAP2/LIMK1/LPAR6/MAP4K4/MCF2L/MET/NET1/NRP1/NTN1/P2RY10/P2RY8/PLD1/PRKD1/RAB30/RAB39B/RAB9A/RAPGEF3/RAPGEF5/RASA3/RGL2/RGL3/RHOU/RHOV/ROBO1/SQSTM1/STARD13/TNFAIP1	47
GO:0048245	BP	GO:0048245	eosinophil chemotaxis	7/1553	19/18800	0.000536369	0.00589699	0.00443259	CCL1/CCL26/CCL3/CCL5/CX3CL1/DAPK2/HRH1	7
GO:0048486	BP	GO:0048486	parasympathetic nervous system development	7/1553	19/18800	0.000536369	0.00589699	0.00443259	ACKR3/EGR2/GDNF/HES1/NAV2/NRP1/NRP2	7
GO:0006909	BP	GO:0006909	phagocytosis	43/1553	310/18800	0.000545042	0.0059809	0.00449567	ABCA1/ADORA1/ADORA2A/AIF1/ALOX15/ANXA3/ARL8B/C4A/CCR2/CD36/CD93/DOCK1/FCGR2B/IL15/IL15RA/ITGAM/LDLR/LIMK1/LRP1/MARCO/MET/MSR1/MST1R/MYO1G/NCF2/PIK3CA/PLSCR1/PRKCE/RARA/RHOBTB1/SLC11A1/SPHK1/SPON2/SYK/THBS1/TLR2/TLR4/TNF/TREM2/VAV1/VAV2/VAV3/XKR4	43
GO:0007492	BP	GO:0007492	endoderm development	16/1553	78/18800	0.000548758	0.00601021	0.0045177	ARC/COL4A2/COL7A1/DUSP1/DUSP2/DUSP4/DUSP5/EPB41L5/HNF1B/INHBA/ITGA4/ITGA5/ITGB5/LAMB1/MMP15/SMAD3	16
GO:0043280	BP	GO:0043280	positive regulation of cysteine-type endopeptidase activity involved in apoptotic process	22/1553	125/18800	0.000550746	0.00602052	0.00452545	ACVR1C/ATP2A3/BCL2L13/CFLAR/GPER1/GRAMD4/LAPTM5/LGALS9/NLRP3/PMAIP1/PML/PPARG/PPM1F/ROBO1/SMAD3/ST20/SYK/TFAP4/TNF/TNFSF10/TNFSF15/UACA	22
GO:0045446	BP	GO:0045446	endothelial cell differentiation	21/1553	117/18800	0.000557155	0.00607901	0.00456941	ACVRL1/BMP6/BTG1/CCM2/CXCR4/FASN/FSTL1/ICAM1/MARVELD2/MET/NOTCH4/NRP1/PPP1R16B/PROC/RAPGEF3/ROBO4/S1PR1/TJP3/TNF/VCL/ZEB1	21
GO:0016331	BP	GO:0016331	morphogenesis of embryonic epithelium	25/1553	150/18800	0.000561004	0.00610942	0.00459227	CDK20/CITED2/EPB41L5/FZD1/FZD2/FZD3/GDNF/GREM1/GRSF1/HNF1B/KAT2A/KDM2B/LHX2/MTHFD1/MTHFD1L/PRKACA/PRKACB/RARA/RGMA/SDC4/SEMA4C/ST14/STK4/TGFB1/TRIM71	25
GO:0014002	BP	GO:0014002	astrocyte development	11/1553	43/18800	0.000570413	0.00620014	0.00466046	ADORA2A/C1QA/LDLR/LRP1/NR1D1/ROR1/ROR2/TLR4/TNF/TREM2/TSPAN2	11
GO:0030183	BP	GO:0030183	B cell differentiation	24/1553	142/18800	0.000582624	0.00632091	0.00475125	ADA/BCL2/BCL3/BCL6/BLNK/C17orf99/CLCF1/CR1/FCGR2B/FLT3/HHEX/ID2/IFNB1/IL4I1/INHBA/INPP5D/ITGA4/JAK3/KLF6/PTK2B/PTPN6/ST3GAL1/SYK/TNFSF13B	24
GO:0019915	BP	GO:0019915	lipid storage	17/1553	86/18800	0.000586294	0.00633682	0.0047632	ABCA1/ACVR1C/B4GALNT1/CD36/CIDEA/HEXB/HILPDA/MSR1/NFKB1/NFKBIA/NRIP1/PPARG/RNF213/SQLE/STARD4/TNF/TREM2	17
GO:0033627	BP	GO:0033627	cell adhesion mediated by integrin	17/1553	86/18800	0.000586294	0.00633682	0.0047632	ADA/CCL5/DPP4/FBN1/ICAM1/ITGA10/ITGA2B/ITGA4/ITGA5/ITGAM/ITGB5/ITGB8/MUC1/PDE3B/PODXL/PTPN6/SYK	17
GO:0014074	BP	GO:0014074	response to purine-containing compound	23/1553	134/18800	0.000601358	0.00647529	0.00486729	ADORA2A/AQP9/BIRC2/CFTR/CIB2/COL1A1/DUOX1/DUOX2/FOSB/FOSL1/KCNE1/MMP19/P2RY11/PLAT/PTAFR/PTK2B/RAPGEF3/RYR1/RYR3/SSH1/STAT1/TRPM2/XRN1	23
GO:0070304	BP	GO:0070304	positive regulation of stress-activated protein kinase signaling cascade	23/1553	134/18800	0.000601358	0.00647529	0.00486729	CCL19/CCR7/DIXDC1/EIF2AK2/FCGR2B/FZD7/GADD45A/GADD45B/IGFBP6/NAIP/NCF1/PTK2B/RASSF2/RELL2/RIPK2/SASH1/SCIMP/SEMA4C/SPHK1/TLR4/TNF/TRAF1/TRAF2	23
GO:0070231	BP	GO:0070231	T cell apoptotic process	12/1553	50/18800	0.000609155	0.00654699	0.00492118	ADA/ADAM8/CCL5/CD274/IDO1/IL2RA/IL7R/JAK3/LGALS9/LMBR1L/SLC46A2/ST3GAL1	12
GO:0002690	BP	GO:0002690	positive regulation of leukocyte chemotaxis	18/1553	94/18800	0.000611228	0.00655702	0.00492872	AIF1/C3AR1/CCL1/CCL19/CCL3/CCL5/CCR1/CCR2/CCR7/CMKLR1/CSF1/CSF1R/DAPK2/EDN1/IL23A/LGALS9/PTK2B/THBS1	18
GO:0014068	BP	GO:0014068	positive regulation of phosphatidylinositol 3-kinase signaling	16/1553	79/18800	0.00063623	0.00678505	0.00510012	CCL5/FGFR1/FLT3/GPER1/HGF/IGF1R/NCF1/PDGFRA/PRR5L/PTPN6/RGL2/ROR1/ROR2/TNF/TREM2/UNC5B	16
GO:0030301	BP	GO:0030301	cholesterol transport	16/1553	79/18800	0.00063623	0.00678505	0.00510012	ABCA1/ABCA5/ARL8B/ARV1/CD36/CETP/CFTR/CLU/FURIN/LDLR/LIPG/LRP1/MSR1/NFKB1/STARD3/STARD4	16
GO:0048708	BP	GO:0048708	astrocyte differentiation	16/1553	79/18800	0.00063623	0.00678505	0.00510012	ADORA2A/BIN1/C1QA/CLCF1/HES1/ID2/LDLR/LRP1/NR1D1/ROR1/ROR2/TAL1/TLR4/TNF/TREM2/TSPAN2	16
GO:1903829	BP	GO:1903829	positive regulation of protein localization	57/1553	446/18800	0.000638252	0.00678505	0.00510012	ABAT/ABHD17C/ACHE/ACSL4/ADAM8/ADCY8/ADORA2A/AKAP5/ANKRD1/BMP6/CAMK1/CDH1/CDT1/CEP135/CFTR/DTX3L/EDEM1/FERMT2/FRMD4A/GIPR/GPD1L/GPER1/IRS2/ITGAM/LRP1/MAP1A/MAPK8/MGAT3/OAZ3/ORMDL3/PARP9/PFKM/PPARG/PRKACA/PRKCE/PRKD1/PRR5L/PTP4A3/RAPGEF3/RHOU/RUFY3/SFN/SLC5A3/SMAD3/SQSTM1/STAC/STX3/TFRC/TGFB1/TLR2/TLR4/TNF/TNFAIP6/TREM2/TRPM2/TTN/WWTR1	57
GO:0045862	BP	GO:0045862	positive regulation of proteolysis	49/1553	369/18800	0.000639896	0.00678505	0.00510012	ACVR1C/ADAM8/AIM2/ASPH/ATP2A3/BCL2L13/CDC20B/CEBPA/CFLAR/CLEC3B/CLU/CR1/CTSC/DISC1/FURIN/GPER1/GRAMD4/GRIN1/HSPA1A/HSPA1B/LAPTM5/LGALS9/LRRK2/NLRP3/NUB1/PERP/PMAIP1/PML/PPARG/PPM1F/PTK2B/RCN3/RGMA/RIPK2/ROBO1/SMAD3/ST20/SYK/TANK/TBC1D10A/TFAP4/TNF/TNFSF10/TNFSF15/TNIP1/TREM2/TRIB1/UACA/ZER1	49
GO:0032753	BP	GO:0032753	positive regulation of interleukin-4 production	8/1553	25/18800	0.000641731	0.00678505	0.00510012	CD86/IRF4/LGALS9/NLRP3/RARA/SASH3/SYK/TNFSF4	8
GO:0032816	BP	GO:0032816	positive regulation of natural killer cell activation	8/1553	25/18800	0.000641731	0.00678505	0.00510012	FCGR3A/HLA-F/IL12B/IL15/IL15RA/IL23A/IL23R/TOX	8
GO:0052126	BP	GO:0052126	movement in host environment	28/1553	177/18800	0.000643105	0.00678505	0.00510012	ARL8B/CCR5/CD55/CD80/CD86/CLDN9/CLEC4G/CLEC4M/CR1/CXCR4/DYNLT1/EFNB2/HSPA1A/HSPA1B/ICAM1/IFITM1/ITGA5/ITGB5/LDLR/LGALS9/LY6E/MID2/NRP1/PLSCR1/TFRC/TNFRSF4/TPCN1/TRIM6	28
GO:0090276	BP	GO:0090276	regulation of peptide hormone secretion	28/1553	177/18800	0.000643105	0.00678505	0.00510012	ABAT/ACSL4/ACVR1C/ADCY8/ALOX5/CCL5/CFTR/CRH/EFNA5/GABBR1/GIPR/GPER1/HADH/HMGN3/ILDR1/IRS2/KLF7/NR1D1/PFKM/PIM3/PRKCE/RAB8B/RASL10B/SLC16A1/SLC9B2/SNAP25/TNF/TRPM2	28
GO:0002676	BP	GO:0002676	regulation of chronic inflammatory response	5/1553	10/18800	0.000676345	0.00706187	0.0053082	ADORA2B/CCL5/IDO1/TNF/TNFAIP3	5
GO:0032819	BP	GO:0032819	positive regulation of natural killer cell proliferation	5/1553	10/18800	0.000676345	0.00706187	0.0053082	FCGR3A/IL12B/IL15/IL23A/IL23R	5
GO:0042368	BP	GO:0042368	vitamin D biosynthetic process	5/1553	10/18800	0.000676345	0.00706187	0.0053082	CYP27B1/GFI1/NFKB1/SNAI1/TNF	5
GO:0070391	BP	GO:0070391	response to lipoteichoic acid	5/1553	10/18800	0.000676345	0.00706187	0.0053082	CD36/RIPK2/TLR2/TLR4/TREM2	5
GO:0071223	BP	GO:0071223	cellular response to lipoteichoic acid	5/1553	10/18800	0.000676345	0.00706187	0.0053082	CD36/RIPK2/TLR2/TLR4/TREM2	5
GO:0062197	BP	GO:0062197	cellular response to chemical stress	45/1553	332/18800	0.000676712	0.00706187	0.0053082	AIF1/ALOX5/ARHGEF2/BCL2/CD36/CPEB2/DHRS2/EDN1/EPAS1/ERN1/FOXO1/FZD1/GCH1/GJB2/HGF/HSPA1A/HSPA1B/LRRK2/MAPK13/MAPK8/MELK/MET/MGAT3/NCF1/NET1/NR4A2/NR4A3/PDGFRA/PIK3CA/PML/PRKD1/PRR5L/PTPRK/RCSD1/RELB/SLC7A11/SPHK1/TLR4/TLR6/TNF/TNFAIP3/TPM1/TREM2/TRPM2/TXN	45
GO:0030330	BP	GO:0030330	DNA damage response	signal transduction by p53 class mediator	15/1553	72/18800	0.000681452	0.00709846	0.0053357	ANKRD1/BCL3/BRCA2/CDKN1A/CHEK2/DYRK3/E2F7/HIC1/MUC1/NBN/PMAIP1/PML/SNAI1/SPRED2/TFAP4	15
GO:1905039	BP	GO:1905039	carboxylic acid transmembrane transport	25/1553	152/18800	0.000685761	0.00713043	0.00535974	ABCD2/ACSL1/AQP9/CD36/EMB/FOLR2/IRS2/SLC16A1/SLC16A7/SLC19A1/SLC1A6/SLC22A4/SLC38A1/SLC38A5/SLC38A6/SLC43A1/SLC47A1/SLC5A6/SLC6A12/SLC6A13/SLC7A11/SLC7A14/SLC7A8/THBS1/TNF	25
GO:0048661	BP	GO:0048661	positive regulation of smooth muscle cell proliferation	18/1553	95/18800	0.000696934	0.00723352	0.00543722	AIF1/CCL5/CX3CL1/DNMT1/EDN1/ERN1/FOXP1/ID2/IGF1R/NR4A3/PIK3CA/PTAFR/S1PR1/STAT1/TGFB1/THBS1/TLR4/TNF	18
GO:0030517	BP	GO:0030517	negative regulation of axon extension	11/1553	44/18800	0.000704485	0.00729871	0.00548623	ARHGAP4/KIAA0319/NRP1/NTN1/PTPRS/SEMA3G/SEMA4C/SEMA6A/SEMA6B/SEMA7A/TRIM46	11
GO:0035282	BP	GO:0035282	segmentation	19/1553	103/18800	0.000708212	0.00732413	0.00550534	AXIN2/BASP1/CDX2/CRB2/EGR2/EPB41L5/KAT2A/MAFB/NRP1/NRP2/PLXNA2/POGLUT1/ROR2/SMAD3/TCAP/TDGF1/TDRD6/TDRD7/TDRKH	19
GO:0050804	BP	GO:0050804	modulation of chemical synaptic transmission	55/1553	429/18800	0.000730324	0.00753925	0.00566703	ACHE/ADCY8/ADORA1/ADORA2A/ADORA2B/ADRA1A/AKAP5/APBA1/ARC/BACE1/CACNA1A/CCR2/CDH1/CDH2/CHRNA7/CLSTN2/CUX2/CX3CL1/DISC1/DMPK/DNM1/EDN1/EGR2/GABBR1/GPER1/GRIK4/GRIN1/HRH1/JPH4/KAT2A/LAMA2/LRP8/LRRK2/MAP1A/NLGN4Y/PFN2/PLAT/PRKACA/PRKCE/PRRT2/PTK2B/PTPRD/PXK/RARA/RGS14/ROR2/SLC7A11/SNAP25/SQSTM1/SRGN/STX3/SYNGR1/TNF/TSHZ3/TUBB2B	55
GO:0006937	BP	GO:0006937	regulation of muscle contraction	27/1553	170/18800	0.000747627	0.00770404	0.0057909	ABAT/ADA/ADORA1/ADORA2B/ADRA1A/ANXA6/BIN1/CACNA1C/CASQ1/DMPK/DSG2/DSP/EDN1/EHD3/GPER1/MYH7/NR4A1/ORMDL3/PDE4B/PKP2/PRKACA/PTAFR/RNF207/SPHK1/TNNI1/TNNT2/TPM1	27
GO:1903825	BP	GO:1903825	organic acid transmembrane transport	25/1553	153/18800	0.000756744	0.00778404	0.00585103	ABCD2/ACSL1/AQP9/CD36/EMB/FOLR2/IRS2/SLC16A1/SLC16A7/SLC19A1/SLC1A6/SLC22A4/SLC38A1/SLC38A5/SLC38A6/SLC43A1/SLC47A1/SLC5A6/SLC6A12/SLC6A13/SLC7A11/SLC7A14/SLC7A8/THBS1/TNF	25
GO:0034329	BP	GO:0034329	cell junction assembly	54/1553	420/18800	0.000759507	0.00779851	0.00586191	ACE/ACHE/ACVRL1/AGRN/AMIGO1/AMIGO2/ARVCF/BCL2/CDH1/CDH2/CLDN9/CLSTN2/CNTNAP1/CUX2/EFNA5/EFNB2/EPB41L5/ESAM/FERMT2/FLRT2/FSCN1/FZD1/GJB2/GREM1/ILDR1/ITGA5/LIMCH1/LRRN1/MAP4K4/MARVELD2/MDGA1/NLGN4Y/NRP1/NRXN2/NTN1/OBSL1/PHLDB2/PKP2/POU4F1/PPM1F/PRKACA/PTK2B/PTPRD/PTPRK/SDC4/SMAD3/SNAI1/THBS1/TLN2/TLR2/TNF/VCL/WHAMM/ZNF703	54
GO:0009110	BP	GO:0009110	vitamin biosynthetic process	7/1553	20/18800	0.000766697	0.00782781	0.00588393	CYP27B1/GFI1/NFKB1/PNPO/PSAT1/SNAI1/TNF	7
GO:0070233	BP	GO:0070233	negative regulation of T cell apoptotic process	7/1553	20/18800	0.000766697	0.00782781	0.00588393	ADA/CCL5/IDO1/IL7R/JAK3/SLC46A2/ST3GAL1	7
GO:0050714	BP	GO:0050714	positive regulation of protein secretion	22/1553	128/18800	0.000767653	0.00782781	0.00588393	ABAT/ACHE/ACSL4/ADAM8/ADCY8/ADORA2A/ANKRD1/BMP6/CFTR/FRMD4A/GIPR/GPER1/IRS2/PFKM/PPARG/PRKCE/TGFB1/TLR2/TLR4/TREM2/TRPM2/TTN	22
GO:0070997	BP	GO:0070997	neuron death	47/1553	353/18800	0.000770503	0.00782781	0.00588393	ADAM8/ADORA1/ADORA2A/BACE1/BCL2/BCL2L1/C1QA/CASP7/CCL3/CCL5/CD200/CHRNA7/CLCF1/CLU/CSF1/CX3CL1/EFNB2/EGR1/FAIM2/FCGR2B/FOXQ1/FZD1/GDNF/GPNMB/HLA-F/ITGAM/KDM2B/LRRK2/NAIP/NES/NR4A2/NR4A3/NRP1/PIK3CA/POU4F1/PTK2B/RILPL1/SLC7A11/TLR4/TLR6/TMTC4/TNF/TRAF2/TREM2/TRIM2/TRPM2/UNC5B	47
GO:0014031	BP	GO:0014031	mesenchymal cell development	17/1553	88/18800	0.000771737	0.00782781	0.00588393	ANXA6/BCL2/CDH2/CITED2/EDN1/EFNB1/GDNF/HES1/HTR2B/NRP1/NRP2/RADIL/SEMA3G/SEMA4C/SEMA6A/SEMA6B/SEMA7A	17
GO:0046849	BP	GO:0046849	bone remodeling	17/1553	88/18800	0.000771737	0.00782781	0.00588393	ADAM8/CSF1R/GPR55/GREM1/INPP5D/LGR4/PDK4/PTK2B/RASSF2/S1PR1/SUCO/SYK/TFRC/TGFB1/TNFAIP3/TNFRSF11A/TNFRSF11B	17
GO:0099177	BP	GO:0099177	regulation of trans-synaptic signaling	55/1553	430/18800	0.00077189	0.00782781	0.00588393	ACHE/ADCY8/ADORA1/ADORA2A/ADORA2B/ADRA1A/AKAP5/APBA1/ARC/BACE1/CACNA1A/CCR2/CDH1/CDH2/CHRNA7/CLSTN2/CUX2/CX3CL1/DISC1/DMPK/DNM1/EDN1/EGR2/GABBR1/GPER1/GRIK4/GRIN1/HRH1/JPH4/KAT2A/LAMA2/LRP8/LRRK2/MAP1A/NLGN4Y/PFN2/PLAT/PRKACA/PRKCE/PRRT2/PTK2B/PTPRD/PXK/RARA/RGS14/ROR2/SLC7A11/SNAP25/SQSTM1/SRGN/STX3/SYNGR1/TNF/TSHZ3/TUBB2B	55
GO:0031345	BP	GO:0031345	negative regulation of cell projection organization	29/1553	188/18800	0.000788534	0.00798252	0.00600022	ARHGAP4/BCL11A/DENND5A/DPYSL3/EFNB2/EVL/GFI1/HES1/INPP5F/KIAA0319/KIF24/LRRK2/MAK/MCF2/MYLIP/NRP1/NTN1/PFN2/PTPRG/PTPRS/RAB3IP/RGMA/RUFY3/SEMA3G/SEMA4C/SEMA6A/SEMA6B/SEMA7A/TRIM46	29
GO:0060415	BP	GO:0060415	muscle tissue morphogenesis	15/1553	73/18800	0.00079327	0.00801635	0.00602566	ANKRD1/DSP/FZD1/FZD2/LY6E/MYH7/PKP2/POU4F1/S1PR1/TCAP/TGFB1/TNNI1/TNNT2/TPM1/TTN	15
GO:0048511	BP	GO:0048511	rhythmic process	41/1553	297/18800	0.000797095	0.00804087	0.00604408	ADORA1/ADORA2A/ARNTL2/CRH/DBP/EGR1/EGR2/ENOX1/ESR1/GDF9/GNA11/GPR157/GPR176/HCRTR2/HNF1B/ID2/ID3/IGF1R/INHBA/LGR4/MAPK8/MMP19/MTTP/NAMPT/NFIL3/NFKB2/NHLH2/NPAS2/NR1D1/NRIP1/PDGFRA/PML/PPARG/RELB/SIAH2/SIK1/TNF/TNFAIP6/TNFRSF11A/TRPM2/USP2	41
GO:0050803	BP	GO:0050803	regulation of synapse structure or activity	32/1553	215/18800	0.000816343	0.00822062	0.00617919	ABHD17C/AGRN/AMIGO1/AMIGO2/ARC/ARHGAP22/ARHGEF15/CAMK1/CDH2/CLSTN2/CTTNBP2/CUX2/DISC1/DMPK/EFNA5/FCGR2B/FLRT2/FZD1/KIF1A/LRP8/LRRK2/LRRN1/MDGA1/NRP2/NTN1/PTPRD/SLC7A11/SRGN/TLR2/TNF/TREM2/ZNF804A	32
GO:0042976	BP	GO:0042976	activation of Janus kinase activity	6/1553	15/18800	0.000819469	0.0082233	0.00618121	CCL5/IL12B/IL23A/IL23R/PRLR/PTK2B	6
GO:0045064	BP	GO:0045064	T-helper 2 cell differentiation	6/1553	15/18800	0.000819469	0.0082233	0.00618121	BCL3/BCL6/CD86/NLRP3/RARA/TNFSF4	6
GO:0030193	BP	GO:0030193	regulation of blood coagulation	14/1553	66/18800	0.000842684	0.00844152	0.00634524	ABAT/ADTRP/C1QTNF1/CD36/EDN1/ENPP4/GP1BA/PDGFRA/PLAT/PROC/PROS1/SERPING1/TFPI/THBS1	14
GO:0002433	BP	GO:0002433	immune response-regulating cell surface receptor signaling pathway involved in phagocytosis	8/1553	26/18800	0.000860407	0.00857425	0.00644501	FCGR2B/LIMK1/MYO1G/PRKCE/SYK/VAV1/VAV2/VAV3	8
GO:0009435	BP	GO:0009435	NAD biosynthetic process	8/1553	26/18800	0.000860407	0.00857425	0.00644501	IDO1/IDO2/KYNU/NAMPT/NMNAT3/PARP10/PARP9/QPRT	8
GO:0038096	BP	GO:0038096	Fc-gamma receptor signaling pathway involved in phagocytosis	8/1553	26/18800	0.000860407	0.00857425	0.00644501	FCGR2B/LIMK1/MYO1G/PRKCE/SYK/VAV1/VAV2/VAV3	8
GO:0007622	BP	GO:0007622	rhythmic behavior	11/1553	45/18800	0.000863725	0.00859242	0.00645867	ADORA1/ADORA2A/CRH/EGR1/EGR2/GPR157/GPR176/HCRTR2/ID2/NR1D1/USP2	11
GO:0032872	BP	GO:0032872	regulation of stress-activated MAPK cascade	30/1553	198/18800	0.000872131	0.00866106	0.00651027	CCL19/CCR7/DIXDC1/DUSP1/EIF2AK2/FCGR2B/FOXO1/FZD7/GADD45A/GADD45B/HGF/IGF1R/IGFBP6/MAP4K4/NAIP/NCF1/PTK2B/PTPN22/RASSF2/RELL2/RIPK2/SASH1/SCIMP/SEMA4C/SPHK1/TLR4/TNF/TRAF1/TRAF2/TREM2	30
GO:0001755	BP	GO:0001755	neural crest cell migration	13/1553	59/18800	0.000877074	0.00869513	0.00653587	ANXA6/EDN1/EFNB1/GDNF/HTR2B/NRP1/NRP2/RADIL/SEMA3G/SEMA4C/SEMA6A/SEMA6B/SEMA7A	13
GO:0048738	BP	GO:0048738	cardiac muscle tissue development	34/1553	234/18800	0.000881554	0.00872451	0.00655795	ADRA1A/ALPK2/ALPK3/ANKRD1/CITED2/DSG2/DSP/EDN1/EFNB2/FHL2/FZD7/GREM1/ID2/KAT2A/LY6E/MAPK11/MYH11/MYH7/NDRG4/OBSL1/PDGFRA/PIM1/PKP2/POU4F1/RARA/S1PR1/SGCB/SIK1/TCAP/TGFB1/TNNI1/TNNT2/TPM1/TTN	34
GO:0002790	BP	GO:0002790	peptide secretion	33/1553	225/18800	0.000884505	0.00872576	0.0065589	ABAT/ABCA1/ACSL4/ACVR1C/ADCY8/ADORA1/ALOX5/CCL5/CFTR/CRH/EDN1/EFNA5/GABBR1/GIPR/GPER1/HADH/HMGN3/HNF1B/ILDR1/IRS2/KLF7/MAFA/NR1D1/PFKM/PIM3/PRKCE/RAB8B/RASL10B/SLC16A1/SLC9B2/SNAP25/TNF/TRPM2	33
GO:0002686	BP	GO:0002686	negative regulation of leukocyte migration	12/1553	52/18800	0.000887752	0.00872576	0.0065589	ADA/ADORA1/ADTRP/C5/CD200/DPP4/DUSP1/GCSAM/GREM1/NBL1/PTGER4/TNFAIP6	12
GO:0038093	BP	GO:0038093	Fc receptor signaling pathway	12/1553	52/18800	0.000887752	0.00872576	0.0065589	FCGR2B/FCGR3A/LIMK1/MAP3K1/MAPK8/MYO1G/NR4A3/PRKCE/SYK/VAV1/VAV2/VAV3	12
GO:0050819	BP	GO:0050819	negative regulation of coagulation	12/1553	52/18800	0.000887752	0.00872576	0.0065589	ABAT/ADTRP/C1QTNF1/EDN1/GP1BA/PDGFRA/PLAT/PROC/PROS1/SERPING1/TFPI/THBS1	12
GO:0018958	BP	GO:0018958	phenol-containing compound metabolic process	20/1553	113/18800	0.000895577	0.00878766	0.00660543	ABAT/ALDH2/AOC2/BCL2/DUOX1/DUOX2/DUOXA1/DUOXA2/EPAS1/GCH1/GCNT4/HPRT1/INSM1/ITGAM/LY6E/NR4A2/SLC7A11/SULT1A1/TG/TRPC1	20
GO:0030336	BP	GO:0030336	negative regulation of cell migration	46/1553	346/18800	0.000898959	0.00880581	0.00661907	ACVR1C/ACVRL1/ADA/ADORA1/ADORA3/ADTRP/AIF1/ALOX15B/ARHGAP4/ARHGDIB/BCL2/C5/CD200/CDH1/CITED2/CX3CL1/DPP4/DPYSL3/DUSP1/EVL/GADD45A/GCSAM/GREM1/IFITM1/IGFBP3/LIMCH1/LRP1/NBL1/NDRG4/PFN2/PHLDB2/PPARG/PTGER4/PTPRG/PTPRK/ROBO1/SRGAP3/STARD13/TGFB1/THBS1/TNF/TNFAIP6/TPM1/TRIB1/VASH1/VCL	46
GO:0002027	BP	GO:0002027	regulation of heart rate	19/1553	105/18800	0.000903337	0.00881866	0.00662872	ADA/ADM2/ADRA1A/BIN1/CACNA1C/DSG2/DSP/EDN1/EPAS1/GCH1/GPD1L/KCNE1/KCNE3/MYH7/PKP2/POPDC2/PRKACA/TNF/TPM1	19
GO:0006576	BP	GO:0006576	cellular biogenic amine metabolic process	19/1553	105/18800	0.000903337	0.00881866	0.00662872	ABAT/ALDH2/ALDH7A1/AOC1/AOC2/EPAS1/GCH1/HPRT1/IDO1/IDO2/IL4I1/INSM1/ITGAM/KYNU/LY6E/NR4A2/OAZ3/SAT1/SULT1A1	19
GO:0051146	BP	GO:0051146	striated muscle cell differentiation	39/1553	281/18800	0.000952049	0.00927844	0.00697433	ADAMTS5/ADRA1A/ALPK2/ALPK3/ANKRD1/BCL2/BCL9/CASQ1/CD53/CDH2/CFLAR/CNTNAP1/CSRP2/CXCL9/DMPK/EDN1/EFNB2/FHL2/FZD7/GREM1/KAT2A/KLF5/MYH11/MYOM2/NPHS1/OBSL1/PDGFRA/PGM5/POPDC2/RARA/RYR1/SGCB/SIK1/TCAP/TGFB1/TMOD1/TNNT2/TPM1/TTN	39
GO:0071902	BP	GO:0071902	positive regulation of protein serine/threonine kinase activity	31/1553	208/18800	0.000954412	0.00928574	0.00697982	ACSL1/ADAM8/CAMK1/CCL19/CSF1R/EDN1/ERN1/FERMT2/FGFR1/FLT3/HTR2B/LRRK2/MAP3K13/MST1R/PIK3R6/PSRC1/PTK2B/PTPN1/ROBO1/ROR2/SASH1/STK4/SYK/TDGF1/TGFB1/THBS1/TLR4/TLR6/TNF/TNFRSF11A/TRAF2	31
GO:0001894	BP	GO:0001894	tissue homeostasis	38/1553	272/18800	0.000970631	0.00942759	0.00708644	ADAM8/AKT3/APBB2/BCL2/CCR2/CDHR1/CIB2/CRB2/CSF1/CSF1R/CYTL1/EPAS1/ESAM/GCNT2/GPR55/ILDR1/INPP5D/LAMA2/LCA5/LIPA/MAK/MFSD2A/OAS1/PDK4/PTK2B/RCN3/S1PR1/SASH3/SLC22A5/SYK/TFRC/TJP3/TLR4/TNFAIP3/TNFRSF11A/TNFRSF11B/VCL/WWTR1	38
GO:0010811	BP	GO:0010811	positive regulation of cell-substrate adhesion	21/1553	122/18800	0.000980472	0.0095071	0.00714621	ALOX15/CCR7/CD36/CSF1/CX3CL1/DISC1/DOCK1/EPB41L5/FERMT2/ITGA5/LIMS2/MAP4K4/NID1/NRP1/PPM1F/PRKCE/PTK2B/RELL2/SDC4/SMAD3/STK4	21
GO:0097242	BP	GO:0097242	amyloid-beta clearance	10/1553	39/18800	0.000987689	0.00956096	0.00718669	CD36/CLU/IGF1R/ITGAM/LDLR/LRP1/MARCO/MSR1/TNF/TREM2	10
GO:0002253	BP	GO:0002253	activation of immune response	50/1553	386/18800	0.000990911	0.00957603	0.00719802	ADA/AIM2/BCL2/BLNK/C1QA/C1QC/C3AR1/C4A/C5/CACNB3/CCR7/CD55/CFI/CFP/CLU/CMKLR1/CR1/FCGR2B/FCHO1/FOXP1/GBP1/GCSAM/HMSD/INPP5D/LAPTM5/LCP2/LIMK1/MYO1G/NFKBID/NFKBIZ/NR4A3/PDE4B/PIK3CA/PLSCR1/PRKCE/PTPN22/PTPN6/RFTN1/RIPK2/SERPING1/SYK/TEC/TLR4/TREM2/TXK/VAV1/VAV2/VAV3/ZBP1/ZNFX1	50
GO:0003007	BP	GO:0003007	heart morphogenesis	36/1553	254/18800	0.00100241	0.00967087	0.00726931	ACVRL1/ALPK2/ANKRD1/AXIN2/CCDC103/CITED2/DSP/EDN1/FGFRL1/FHL2/FLRT2/FZD1/FZD2/HES1/HTR2B/LY6E/MYH7/NDRG4/NRP1/NRP2/PIM1/PKP2/POU4F1/RNF207/ROBO1/RYR1/S1PR1/SMAD3/SMARCD3/SNAI1/TCAP/TGFB1/TNNI1/TNNT2/TPM1/TTN	36
GO:0055008	BP	GO:0055008	cardiac muscle tissue morphogenesis	13/1553	60/18800	0.00103634	0.00998152	0.00750281	ANKRD1/DSP/LY6E/MYH7/PKP2/POU4F1/S1PR1/TCAP/TGFB1/TNNI1/TNNT2/TPM1/TTN	13
GO:0002902	BP	GO:0002902	regulation of B cell apoptotic process	7/1553	21/18800	0.00106865	0.0102412	0.00769803	ADA/AURKB/BCL6/FOXP1/HSH2D/IRS2/ORMDL3	7
GO:0045063	BP	GO:0045063	T-helper 1 cell differentiation	7/1553	21/18800	0.00106865	0.0102412	0.00769803	CCL19/CD80/IL27/JAK3/RELB/RIPK2/TNFSF4	7
GO:0071731	BP	GO:0071731	response to nitric oxide	7/1553	21/18800	0.00106865	0.0102412	0.00769803	CCL19/CCR7/CDK2/CFLAR/FOXO1/TRAF2/TXN	7
GO:0032633	BP	GO:0032633	interleukin-4 production	9/1553	33/18800	0.00108967	0.0103393	0.00777173	CD83/CD86/IRF4/LGALS9/NLRP3/RARA/SASH3/SYK/TNFSF4	9
GO:0032673	BP	GO:0032673	regulation of interleukin-4 production	9/1553	33/18800	0.00108967	0.0103393	0.00777173	CD83/CD86/IRF4/LGALS9/NLRP3/RARA/SASH3/SYK/TNFSF4	9
GO:0043552	BP	GO:0043552	positive regulation of phosphatidylinositol 3-kinase activity	9/1553	33/18800	0.00108967	0.0103393	0.00777173	CCL19/CCR7/FLT3/PDGFRA/PRKD1/PTK2B/TGFB1/VAV2/VAV3	9
GO:0045589	BP	GO:0045589	regulation of regulatory T cell differentiation	9/1553	33/18800	0.00108967	0.0103393	0.00777173	BCL6/CR1/HLA-G/IL4I1/IRF1/KAT2A/LAG3/LGALS9/TNFSF4	9
GO:0055094	BP	GO:0055094	response to lipoprotein particle	9/1553	33/18800	0.00108967	0.0103393	0.00777173	ABCA1/ADTRP/CD36/LDLR/PPARG/SYK/TLR4/TLR6/TREM2	9
GO:0090022	BP	GO:0090022	regulation of neutrophil chemotaxis	9/1553	33/18800	0.00108967	0.0103393	0.00777173	C3AR1/CCL19/CCR7/DAPK2/DPP4/EDN1/IL23A/MPP1/TNFAIP6	9
GO:0014032	BP	GO:0014032	neural crest cell development	16/1553	83/18800	0.00111512	0.010537	0.00792032	ANXA6/CDH2/CITED2/EDN1/EFNB1/GDNF/HES1/HTR2B/NRP1/NRP2/RADIL/SEMA3G/SEMA4C/SEMA6A/SEMA6B/SEMA7A	16
GO:0070302	BP	GO:0070302	regulation of stress-activated protein kinase signaling cascade	30/1553	201/18800	0.001116	0.010537	0.00792032	CCL19/CCR7/DIXDC1/DUSP1/EIF2AK2/FCGR2B/FOXO1/FZD7/GADD45A/GADD45B/HGF/IGF1R/IGFBP6/MAP4K4/NAIP/NCF1/PTK2B/PTPN22/RASSF2/RELL2/RIPK2/SASH1/SCIMP/SEMA4C/SPHK1/TLR4/TNF/TRAF1/TRAF2/TREM2	30
GO:1901888	BP	GO:1901888	regulation of cell junction assembly	30/1553	201/18800	0.001116	0.010537	0.00792032	ACE/ACVRL1/AGRN/AMIGO1/AMIGO2/CLSTN2/CUX2/EFNA5/EPB41L5/FERMT2/FLRT2/FZD1/GREM1/LIMCH1/LRRN1/MAP4K4/MDGA1/NRP1/NTN1/PHLDB2/PPM1F/PRKACA/PTPRD/SDC4/SMAD3/SNAI1/THBS1/TLR2/TNF/VCL	30
GO:0051651	BP	GO:0051651	maintenance of location in cell	32/1553	219/18800	0.00111817	0.0105401	0.00792272	ANXA6/CACNA1C/CASQ1/CCL19/CCL3/CCR5/CCR7/CX3CL1/CXCL11/CXCL9/FTH1/GP1BA/GPER1/HTR2B/INSIG1/JPH4/MCOLN2/PML/PRKACA/PRKCE/PRKD1/PTK2B/PTPN6/RASA3/RYR1/RYR3/SCIN/SRGN/TPCN1/TRPC1/TRPM2/TXN	32
GO:0010758	BP	GO:0010758	regulation of macrophage chemotaxis	8/1553	27/18800	0.00113502	0.0106815	0.00802894	C3AR1/C5/CCL5/CMKLR1/CSF1/CSF1R/PTK2B/THBS1	8
GO:0150116	BP	GO:0150116	regulation of cell-substrate junction organization	14/1553	68/18800	0.00114843	0.0107535	0.00808307	ACVRL1/EFNA5/EPB41L5/FERMT2/GREM1/LIMCH1/MAP4K4/NRP1/PHLDB2/PPM1F/SDC4/SMAD3/THBS1/VCL	14
GO:1900046	BP	GO:1900046	regulation of hemostasis	14/1553	68/18800	0.00114843	0.0107535	0.00808307	ABAT/ADTRP/C1QTNF1/CD36/EDN1/ENPP4/GP1BA/PDGFRA/PLAT/PROC/PROS1/SERPING1/TFPI/THBS1	14
GO:0039530	BP	GO:0039530	MDA-5 signaling pathway	5/1553	11/18800	0.00115577	0.0107535	0.00808307	DDX60/DHX58/IFIH1/IRF7/OAS3	5
GO:0045628	BP	GO:0045628	regulation of T-helper 2 cell differentiation	5/1553	11/18800	0.00115577	0.0107535	0.00808307	BCL6/CD86/NLRP3/RARA/TNFSF4	5
GO:0098883	BP	GO:0098883	synapse pruning	5/1553	11/18800	0.00115577	0.0107535	0.00808307	C1QA/C1QC/CX3CL1/ITGAM/TREM2	5
GO:1903977	BP	GO:1903977	positive regulation of glial cell migration	5/1553	11/18800	0.00115577	0.0107535	0.00808307	CCL3/CCR2/CSF1/CX3CL1/TREM2	5
GO:2000644	BP	GO:2000644	regulation of receptor catabolic process	5/1553	11/18800	0.00115577	0.0107535	0.00808307	DTX3L/FURIN/LAPTM5/MYLIP/PTPN1	5
GO:0090066	BP	GO:0090066	regulation of anatomical structure size	60/1553	487/18800	0.00116632	0.0108341	0.00814368	ACE/ADORA1/ADORA2A/ADORA2B/ADRA1A/AKT3/ALOX15/ARHGAP18/ARHGAP4/BAIAP2L1/BIN1/CAPG/CCL26/CCR7/DISC1/ECE1/EDN1/EFNA5/ESAM/EVL/GCH1/GPER1/HNF1B/HRH1/HRH2/HTR2B/IL7R/KIAA0319/L1CAM/LIMK1/LPAR3/LRRK2/MAP3K13/NCK2/NPHS1/NRP1/NTN1/PFN2/PIK3CA/PRKCE/PTK2B/PTPRS/RAP1GAP2/RUFY3/SCIN/SEMA3G/SEMA4C/SEMA6A/SEMA6B/SEMA7A/SLC12A3/SLC12A9/SSH1/TBXAS1/TMOD1/TNF/TRIM46/VAV1/VAV2/VAV3	60
GO:0006694	BP	GO:0006694	steroid biosynthetic process	27/1553	175/18800	0.00117034	0.0108539	0.00815857	ARV1/BMP6/CFTR/CRH/CYB5R1/CYP21A2/CYP27B1/CYP7B1/DHCR7/EGR1/FDFT1/FDPS/GFI1/HMGCS1/IGF1R/INSIG1/LSS/MSMO1/NFKB1/NR1D1/OSBPL1A/PRLR/SNAI1/SQLE/STARD3/STARD4/TNF	27
GO:0008016	BP	GO:0008016	regulation of heart contraction	31/1553	211/18800	0.00121086	0.0112116	0.00842745	ADA/ADM2/ADORA1/ADORA3/ADRA1A/ATP1A3/ATP2A3/BIN1/CACNA1C/CELF2/DMPK/DSG2/DSP/EDN1/EHD3/EPAS1/GCH1/GPD1L/KCNE1/KCNE3/MYH7/PDE4B/PKP2/POPDC2/PRKACA/RNF207/SLC4A3/TNF/TNNT2/TPM1/TRPC1	31
GO:0043112	BP	GO:0043112	receptor metabolic process	13/1553	61/18800	0.00121907	0.0112307	0.00844179	ACHE/DTX3L/ECE1/EHD3/FURIN/INPP5F/LAPTM5/LDLR/MYLIP/OPTN/PTPN1/TBC1D16/TGFB1	13
GO:1903409	BP	GO:1903409	reactive oxygen species biosynthetic process	13/1553	61/18800	0.00121907	0.0112307	0.00844179	ABCD2/ALOX5/CD36/CFLAR/DUOX1/DUOX2/DUOXA1/DUOXA2/GRIN1/NCF1/SLC5A3/TLR4/TLR6	13
GO:1902285	BP	GO:1902285	semaphorin-plexin signaling pathway involved in neuron projection guidance	6/1553	16/18800	0.00122	0.0112307	0.00844179	ECE1/EDN1/NRP1/NRP2/PLXNA2/PLXNC1	6
GO:0010863	BP	GO:0010863	positive regulation of phospholipase C activity	10/1553	40/18800	0.00122073	0.0112307	0.00844179	ADRA1A/CD86/ESR1/FGFR1/GPR55/HTR2B/PDGFRA/PLCB2/PTAFR/TXK	10
GO:0044106	BP	GO:0044106	cellular amine metabolic process	20/1553	116/18800	0.00125306	0.0115097	0.0086515	ABAT/ALDH2/ALDH7A1/AOC1/AOC2/EPAS1/GCH1/HPRT1/IDO1/IDO2/IL4I1/INSM1/ITGAM/KYNU/LY6E/NR4A2/OAZ3/SAT1/SLC7A11/SULT1A1	20
GO:0001906	BP	GO:0001906	cell killing	28/1553	185/18800	0.00129418	0.0118576	0.00891297	ARL8B/BCL2L1/CADM1/CD55/CTSC/DNASE1L3/FCER2/FCGR2B/FCGR3A/HLA-B/HLA-F/HLA-G/HPRT1/ICAM1/IL12B/IL23A/IL23R/IL7R/ITGAM/LAG3/LGALS9/MAPK8/PIK3R6/PTPN6/SERPINB9/SLAMF7/SYK/VAV1	28
GO:0051492	BP	GO:0051492	regulation of stress fiber assembly	17/1553	92/18800	0.00129595	0.0118576	0.00891297	ARHGEF15/EVL/FERMT2/GPR65/LIMCH1/LIMK1/MET/NRP1/PFN2/PHLDB2/PPM1F/PTGER4/RAPGEF3/S1PR1/SDC4/SMAD3/TPM1	17
GO:0042100	BP	GO:0042100	B cell proliferation	18/1553	100/18800	0.00129711	0.0118576	0.00891297	ADA/BCL2/BCL6/CD70/CDKN1A/CLCF1/FCGR2B/IFNB1/IL7R/INPP5D/IRS2/PELI1/SASH3/TFRC/TLR4/TNFRSF4/TNFSF13B/VAV3	18
GO:0035025	BP	GO:0035025	positive regulation of Rho protein signal transduction	9/1553	34/18800	0.00137468	0.012507	0.00940112	GPR20/GPR55/GPR65/LPAR6/MCF2L/NET1/P2RY10/P2RY8/ROBO1	9
GO:0039528	BP	GO:0039528	cytoplasmic pattern recognition receptor signaling pathway in response to virus	9/1553	34/18800	0.00137468	0.012507	0.00940112	BIRC2/BIRC3/DDX60/DHX58/IFIH1/IRF7/OAS3/OASL/RNF125	9
GO:1990000	BP	GO:1990000	amyloid fibril formation	9/1553	34/18800	0.00137468	0.012507	0.00940112	BACE1/CD36/CHRNA7/CLU/FURIN/LDLR/SERF1A/SIAH2/TREM2	9
GO:0072593	BP	GO:0072593	reactive oxygen species metabolic process	33/1553	231/18800	0.00139093	0.0126348	0.00949723	ABCD2/ALOX5/BCL2/BIRC2/CD36/CDKN1A/CFLAR/DUOX1/DUOX2/DUOXA1/DUOXA2/EDN1/FOXO1/GADD45A/GCH1/GRIN1/IFI6/ITGAM/LRRK2/NCF1/NCF2/PDK4/PMAIP1/PTK2B/SH3PXD2A/SLC5A3/SYK/TGFB1/THBS1/TLR4/TLR6/TNF/VAV1	33
GO:0002712	BP	GO:0002712	regulation of B cell mediated immunity	13/1553	62/18800	0.00142785	0.0129293	0.00971859	BCL6/C17orf99/CD55/CLCF1/CR1/FCER2/FCGR2B/PTPN6/TFRC/TGFB1/TNF/TNFSF4/TREM2	13
GO:0002889	BP	GO:0002889	regulation of immunoglobulin mediated immune response	13/1553	62/18800	0.00142785	0.0129293	0.00971859	BCL6/C17orf99/CD55/CLCF1/CR1/FCER2/FCGR2B/PTPN6/TFRC/TGFB1/TNF/TNFSF4/TREM2	13
GO:0032891	BP	GO:0032891	negative regulation of organic acid transport	7/1553	22/18800	0.00145658	0.013088	0.00983788	ABAT/ADORA1/GABBR1/IRS2/SLC43A1/THBS1/TNF	7
GO:0044546	BP	GO:0044546	NLRP3 inflammasome complex assembly	7/1553	22/18800	0.00145658	0.013088	0.00983788	AIM2/CD36/EIF2AK2/NLRP3/TLR4/TLR6/TREM2	7
GO:0061081	BP	GO:0061081	positive regulation of myeloid leukocyte cytokine production involved in immune response	7/1553	22/18800	0.00145658	0.013088	0.00983788	CD36/HLA-G/LAPTM5/NR4A3/SEMA7A/SPON2/TLR4	7
GO:1903428	BP	GO:1903428	positive regulation of reactive oxygen species biosynthetic process	7/1553	22/18800	0.00145658	0.013088	0.00983788	CD36/DUOXA1/DUOXA2/GRIN1/SLC5A3/TLR4/TLR6	7
GO:0008630	BP	GO:0008630	intrinsic apoptotic signaling pathway in response to DNA damage	18/1553	101/18800	0.00145903	0.013088	0.00983788	ACKR3/AEN/BCL2/BCL2A1/BCL2L1/BCL3/BRCA2/CDKN1A/CDKN2D/CHEK2/CLU/HIC1/MUC1/PML/SFN/SKIL/SNAI1/TNF	18
GO:0110020	BP	GO:0110020	regulation of actomyosin structure organization	18/1553	101/18800	0.00145903	0.013088	0.00983788	ARHGEF15/EDN1/EVL/FERMT2/GPR65/LIMCH1/LIMK1/MET/NRP1/PFN2/PHLDB2/PPM1F/PTGER4/RAPGEF3/S1PR1/SDC4/SMAD3/TPM1	18
GO:0006760	BP	GO:0006760	folic acid-containing compound metabolic process	8/1553	28/18800	0.00147524	0.013131	0.00987019	GCH1/GGH/MTHFD1/MTHFD1L/MTHFD2/MTHFS/PIPOX/SLC19A1	8
GO:0019359	BP	GO:0019359	nicotinamide nucleotide biosynthetic process	8/1553	28/18800	0.00147524	0.013131	0.00987019	IDO1/IDO2/KYNU/NAMPT/NMNAT3/PARP10/PARP9/QPRT	8
GO:0019363	BP	GO:0019363	pyridine nucleotide biosynthetic process	8/1553	28/18800	0.00147524	0.013131	0.00987019	IDO1/IDO2/KYNU/NAMPT/NMNAT3/PARP10/PARP9/QPRT	8
GO:0034123	BP	GO:0034123	positive regulation of toll-like receptor signaling pathway	8/1553	28/18800	0.00147524	0.013131	0.00987019	IFI35/NINJ1/PELI1/PTPN22/RSAD2/TLR1/TLR2/TLR5	8
GO:0090025	BP	GO:0090025	regulation of monocyte chemotaxis	8/1553	28/18800	0.00147524	0.013131	0.00987019	AIF1/CCL1/CCL5/CCR1/CCR2/DUSP1/GREM1/NBL1	8
GO:0042119	BP	GO:0042119	neutrophil activation	10/1553	41/18800	0.00149669	0.013277	0.00997995	ANXA3/CCL5/CXCR2/DNASE1L3/FCGR2B/IL15/ITGAM/PTAFR/SYK/TNF	10
GO:0045124	BP	GO:0045124	regulation of bone resorption	10/1553	41/18800	0.00149669	0.013277	0.00997995	ADAM8/CSF1R/INPP5D/PDK4/S1PR1/SYK/TFRC/TNFAIP3/TNFRSF11A/TNFRSF11B	10
GO:0045620	BP	GO:0045620	negative regulation of lymphocyte differentiation	12/1553	55/18800	0.00149857	0.013277	0.00997995	BCL6/CR1/FGL2/ID2/IFNB1/IFNL1/INHBA/IRF1/JAK3/LAG3/RUNX3/TNFSF4	12
GO:1903522	BP	GO:1903522	regulation of blood circulation	36/1553	260/18800	0.00152469	0.0134876	0.0101382	ACE/ADA/ADM2/ADORA1/ADORA3/ADRA1A/ATP1A3/ATP2A3/BIN1/CACNA1C/CELF2/DMPK/DSG2/DSP/ECE1/EDN1/EHD3/EPAS1/GCH1/GPD1L/HRH1/HRH2/KCNE1/KCNE3/MYH7/PDE4B/PKP2/POPDC2/PRKACA/RNF207/SLC4A3/TBXAS1/TNF/TNNT2/TPM1/TRPC1	36
GO:0042113	BP	GO:0042113	B cell activation	44/1553	336/18800	0.00155541	0.0137191	0.0103122	ADA/BCL2/BCL3/BCL6/BLNK/C17orf99/CD70/CD86/CDKN1A/CLCF1/CR1/CXCR5/FCGR2B/FLT3/HHEX/ID2/IFNB1/IL4I1/IL7R/INHBA/INPP5D/IRS2/ITGA4/JAK3/KLF6/LAPTM5/NBN/PELI1/PTK2B/PTPN6/SAMSN1/SASH3/SKAP2/ST3GAL1/SYK/TBC1D10C/TFRC/TGFB1/TLR4/TNFAIP3/TNFRSF4/TNFSF13B/TNFSF4/VAV3	44
GO:0051924	BP	GO:0051924	regulation of calcium ion transport	35/1553	251/18800	0.00155562	0.0137191	0.0103122	ACE/ADORA2A/BCL2/BIN1/CACNA1C/CACNB1/CACNB3/CALCR/CASQ1/CCL3/CCL5/CCR1/CX3CL1/CXCL11/CXCL9/CXCR4/EHD3/GEM/GPER1/GRIN1/HES1/IL16/JAK3/JPH4/PDE4B/PML/PRKACA/PRKCE/PRKD1/PTK2B/PTPN6/RRAD/STAC/TRPC1/TSPAN13	35
GO:0032611	BP	GO:0032611	interleukin-1 beta production	19/1553	110/18800	0.00160251	0.0140893	0.0105905	AIM2/CCL19/CCL3/CCR7/CD36/CX3CL1/EGR1/FOXP1/LGALS9/NLRP3/PML/RIPK2/SMAD3/SPHK1/TLR4/TLR6/TNF/TNFAIP3/TREM2	19
GO:0032651	BP	GO:0032651	regulation of interleukin-1 beta production	19/1553	110/18800	0.00160251	0.0140893	0.0105905	AIM2/CCL19/CCL3/CCR7/CD36/CX3CL1/EGR1/FOXP1/LGALS9/NLRP3/PML/RIPK2/SMAD3/SPHK1/TLR4/TLR6/TNF/TNFAIP3/TREM2	19
GO:0033002	BP	GO:0033002	muscle cell proliferation	33/1553	233/18800	0.0016083	0.0141187	0.0106126	AIF1/CCL5/CDKN1A/CFLAR/CITED2/CX3CL1/DNMT1/EDN1/ERN1/FOXP1/GPER1/ID2/IGF1R/IGFBP3/IL12B/IL15/MAPK11/NDRG4/NR4A3/PIK3CA/PIM1/PPARG/PTAFR/PTGIR/S1PR1/STAT1/TGFB1/THBS1/TLR4/TNF/TNFAIP3/TPM1/TRIB1	33
GO:0008361	BP	GO:0008361	regulation of cell size	27/1553	179/18800	0.00164449	0.0144041	0.0108272	AKT3/ARHGAP4/DISC1/EDN1/EFNA5/IL7R/KIAA0319/L1CAM/LIMK1/LPAR3/MAP3K13/NRP1/NTN1/PTPRS/RAP1GAP2/RUFY3/SEMA3G/SEMA4C/SEMA6A/SEMA6B/SEMA7A/SLC12A3/SLC12A9/TRIM46/VAV1/VAV2/VAV3	27
GO:0033135	BP	GO:0033135	regulation of peptidyl-serine phosphorylation	23/1553	144/18800	0.00164583	0.0144041	0.0108272	BCL2/CALCR/CAMK1/GADD45A/GPD1L/HGF/IFNB1/INPP5F/NCK2/PFN2/PIK3CA/PPM1F/PRKD1/RAPGEF3/RASSF2/RIPK2/SH2D3A/STK4/TFRC/TGFB1/TNF/TRIM6/TXN	23
GO:0006575	BP	GO:0006575	cellular modified amino acid metabolic process	28/1553	188/18800	0.00165583	0.0144476	0.0108599	ALDH7A1/CHAC2/CKB/DUOX1/DUOX2/DUOXA1/DUOXA2/GATM/GCH1/GCNT4/GGH/GGT5/LPCAT4/MFSD2A/MGST2/MTHFD1/MTHFD1L/MTHFD2/MTHFS/PCYOX1L/PIPOX/PLA1A/PLA2G15/PLSCR1/SLC19A1/SLC22A4/SLC7A11/TG	28
GO:0043123	BP	GO:0043123	positive regulation of I-kappaB kinase/NF-kappaB signaling	28/1553	188/18800	0.00165583	0.0144476	0.0108599	BIRC2/BIRC3/CCL19/CCR7/CD36/CFLAR/CX3CL1/HTR2B/IFIT5/LGALS9/MID2/NEK6/PELI1/PIM2/PRKCE/PRKD1/REL/RIPK2/ROR1/TFG/TFRC/TLR4/TLR6/TNF/TNFSF10/TRAF2/TRIM6/UBD	28
GO:0042558	BP	GO:0042558	pteridine-containing compound metabolic process	9/1553	35/18800	0.00171672	0.0149336	0.0112252	GCH1/GGH/MTHFD1/MTHFD1L/MTHFD2/MTHFS/PIPOX/PRKG2/SLC19A1	9
GO:0086005	BP	GO:0086005	ventricular cardiac muscle cell action potential	9/1553	35/18800	0.00171672	0.0149336	0.0112252	BIN1/CACNA1C/DSG2/DSP/GPD1L/KCNE1/KCNE3/PKP2/RNF207	9
GO:0007411	BP	GO:0007411	axon guidance	33/1553	234/18800	0.00172762	0.0150057	0.0112794	CHN1/CSF1R/ECE1/EDN1/EFNA5/EFNB1/EFNB2/EGR2/EMB/EPHB6/FLRT2/FZD3/GDNF/KLF7/L1CAM/LAMA2/LHX2/NRP1/NRP2/NTN1/PLXNA2/PLXNC1/ROBO1/ROBO4/RPS6KA5/SEMA3G/SEMA4C/SEMA6A/SEMA6B/SEMA7A/TUBB2B/UNC5B/UNC5C	33
GO:0002544	BP	GO:0002544	chronic inflammatory response	6/1553	17/18800	0.00175461	0.0150582	0.0113188	ADORA2B/CCL5/IDO1/THBS1/TNF/TNFAIP3	6
GO:0002830	BP	GO:0002830	positive regulation of type 2 immune response	6/1553	17/18800	0.00175461	0.0150582	0.0113188	CD86/IDO1/NLRP3/RARA/RSAD2/TNFSF4	6
GO:0015812	BP	GO:0015812	gamma-aminobutyric acid transport	6/1553	17/18800	0.00175461	0.0150582	0.0113188	ABAT/APBA1/GABBR1/SLC6A11/SLC6A12/SLC6A13	6
GO:0019885	BP	GO:0019885	antigen processing and presentation of endogenous peptide antigen via MHC class I	6/1553	17/18800	0.00175461	0.0150582	0.0113188	ABCB9/HLA-B/HLA-F/HLA-G/TAP1/TAP2	6
GO:0021783	BP	GO:0021783	preganglionic parasympathetic fiber development	6/1553	17/18800	0.00175461	0.0150582	0.0113188	ACKR3/EGR2/HES1/NAV2/NRP1/NRP2	6
GO:0033631	BP	GO:0033631	cell-cell adhesion mediated by integrin	6/1553	17/18800	0.00175461	0.0150582	0.0113188	ADA/CCL5/DPP4/ITGA4/ITGA5/PODXL	6
GO:0034134	BP	GO:0034134	toll-like receptor 2 signaling pathway	6/1553	17/18800	0.00175461	0.0150582	0.0113188	RIPK2/TLR1/TLR2/TLR6/TNFAIP3/TREM2	6
GO:0090594	BP	GO:0090594	inflammatory response to wounding	6/1553	17/18800	0.00175461	0.0150582	0.0113188	ALOX5/CCR2/PPARG/SIGLEC10/TGFB1/TLR4	6
GO:0060249	BP	GO:0060249	anatomical structure homeostasis	42/1553	319/18800	0.00176945	0.0151629	0.0113975	ADAM8/ADORA1/AKT3/APBB2/BCL2/CCR2/CDHR1/CIB2/CRB2/CSF1/CSF1R/CX3CL1/CYTL1/EPAS1/ESAM/GCNT2/GPR55/ILDR1/INPP5D/LAMA2/LCA5/LIPA/MAK/MAP1A/MFSD2A/OAS1/PDK4/PFKM/PTK2B/RCN3/S1PR1/SASH3/SLC22A5/SYK/TFRC/TJP3/TLR4/TNFAIP3/TNFRSF11A/TNFRSF11B/VCL/WWTR1	42
GO:0050818	BP	GO:0050818	regulation of coagulation	14/1553	71/18800	0.00177758	0.0151874	0.0114159	ABAT/ADTRP/C1QTNF1/CD36/EDN1/ENPP4/GP1BA/PDGFRA/PLAT/PROC/PROS1/SERPING1/TFPI/THBS1	14
GO:2000379	BP	GO:2000379	positive regulation of reactive oxygen species metabolic process	14/1553	71/18800	0.00177758	0.0151874	0.0114159	CD36/CDKN1A/DUOXA1/DUOXA2/GADD45A/GRIN1/ITGAM/PTK2B/SLC5A3/SYK/TGFB1/THBS1/TLR4/TLR6	14
GO:0051961	BP	GO:0051961	negative regulation of nervous system development	23/1553	145/18800	0.00180672	0.0154134	0.0115858	ARHGAP4/ASCL2/CDKN2B/DYNLT1/HES1/KIAA0319/LDLR/LHX2/MCF2/NR1D1/NRP1/NTN1/PTPRS/RUFY3/SEMA3G/SEMA4C/SEMA6A/SEMA6B/SEMA7A/TLR2/TNF/TREM2/TRIM46	23
GO:0060338	BP	GO:0060338	regulation of type I interferon-mediated signaling pathway	10/1553	42/18800	0.00182119	0.0154909	0.011644	IRF7/ISG15/NLRC5/OAS1/OAS3/PTPN1/PTPN6/TRIM6/USP18/ZBP1	10
GO:1900274	BP	GO:1900274	regulation of phospholipase C activity	10/1553	42/18800	0.00182119	0.0154909	0.011644	ADRA1A/CD86/ESR1/FGFR1/GPR55/HTR2B/PDGFRA/PLCB2/PTAFR/TXK	10
GO:0002762	BP	GO:0002762	negative regulation of myeloid leukocyte differentiation	11/1553	49/18800	0.0018267	0.015492	0.0116448	C1QC/CCL3/FBN1/GPR55/INHBA/INPP5D/MAFB/RARA/TLR4/TNFAIP6/TRIB1	11
GO:0070839	BP	GO:0070839	metal ion export	11/1553	49/18800	0.0018267	0.015492	0.0116448	ATP1A3/ATP1A4/ATP1B3/FXYD2/KCNE1/KCNE3/KCNK5/SLC11A1/SLC24A4/SLC35G1/SLC40A1	11
GO:0070252	BP	GO:0070252	actin-mediated cell contraction	18/1553	103/18800	0.00183457	0.0155273	0.0116714	ADORA1/BIN1/CACNA1C/DSG2/DSP/EPB41L5/EPDR1/GPD1L/KCNE1/KCNE3/LIMCH1/MYH7/PDE4B/PIK3CA/PKP2/RNF207/TNNT2/TPM1	18
GO:0030656	BP	GO:0030656	regulation of vitamin metabolic process	5/1553	12/18800	0.00184707	0.0155273	0.0116714	CYP27B1/GFI1/NFKB1/SNAI1/TNF	5
GO:0032490	BP	GO:0032490	detection of molecule of bacterial origin	5/1553	12/18800	0.00184707	0.0155273	0.0116714	TLR1/TLR2/TLR4/TLR6/TREM2	5
GO:0061517	BP	GO:0061517	macrophage proliferation	5/1553	12/18800	0.00184707	0.0155273	0.0116714	CLU/CSF1/CSF1R/CX3CL1/TREM2	5
GO:0098911	BP	GO:0098911	regulation of ventricular cardiac muscle cell action potential	5/1553	12/18800	0.00184707	0.0155273	0.0116714	BIN1/CACNA1C/DSG2/DSP/PKP2	5
GO:0140052	BP	GO:0140052	cellular response to oxidised low-density lipoprotein particle stimulus	5/1553	12/18800	0.00184707	0.0155273	0.0116714	ADTRP/CD36/TLR4/TLR6/TREM2	5
GO:0097485	BP	GO:0097485	neuron projection guidance	33/1553	235/18800	0.00185452	0.0155671	0.0117013	CHN1/CSF1R/ECE1/EDN1/EFNA5/EFNB1/EFNB2/EGR2/EMB/EPHB6/FLRT2/FZD3/GDNF/KLF7/L1CAM/LAMA2/LHX2/NRP1/NRP2/NTN1/PLXNA2/PLXNC1/ROBO1/ROBO4/RPS6KA5/SEMA3G/SEMA4C/SEMA6A/SEMA6B/SEMA7A/TUBB2B/UNC5B/UNC5C	33
GO:0016125	BP	GO:0016125	sterol metabolic process	24/1553	154/18800	0.00185908	0.0155827	0.011713	ABCA1/ABCA5/ARV1/CEBPA/CETP/CFTR/CYB5R1/CYP21A2/CYP4V2/CYP7B1/DHCR7/EPHX2/FDFT1/FDPS/HMGCS1/INSIG1/LDLR/LIPA/LSS/MSMO1/OSBPL1A/RXRA/SQLE/STARD3	24
GO:1903203	BP	GO:1903203	regulation of oxidative stress-induced neuron death	8/1553	29/18800	0.00189153	0.0158316	0.0119001	FZD1/NR4A3/SLC7A11/TLR4/TLR6/TNF/TREM2/TRPM2	8
GO:0001885	BP	GO:0001885	endothelial cell development	13/1553	64/18800	0.00193485	0.0161267	0.0121219	CCM2/FASN/ICAM1/MARVELD2/MET/NOTCH4/PPP1R16B/PROC/RAPGEF3/ROBO4/TJP3/TNF/VCL	13
GO:0050771	BP	GO:0050771	negative regulation of axonogenesis	13/1553	64/18800	0.00193485	0.0161267	0.0121219	ARHGAP4/KIAA0319/MCF2/NRP1/NTN1/PTPRS/RUFY3/SEMA3G/SEMA4C/SEMA6A/SEMA6B/SEMA7A/TRIM46	13
GO:0010721	BP	GO:0010721	negative regulation of cell development	27/1553	181/18800	0.00193801	0.0161267	0.0121219	ARHGAP4/ASCL2/BCL11A/CDKN2B/DYNLT1/EFNA5/FBN1/GBP1/HES1/KIAA0319/LDLR/LHX2/MCF2/NR1D1/NRP1/NTN1/PTHLH/PTPRS/RUFY3/SEMA3G/SEMA4C/SEMA6A/SEMA6B/SEMA7A/TNF/TREM2/TRIM46	27
GO:0048017	BP	GO:0048017	inositol lipid-mediated signaling	27/1553	181/18800	0.00193801	0.0161267	0.0121219	CCL5/CSF1R/EDN1/FGFR1/FLT3/GPER1/GPR143/HGF/HTR2B/IGF1R/INPP5F/NCF1/PDGFRA/PIK3CA/PIP5K1B/PLCB2/PLD1/PPP1R16B/PRR5L/PTAFR/PTPN6/RGL2/ROR1/ROR2/TNF/TREM2/UNC5B	27
GO:0032693	BP	GO:0032693	negative regulation of interleukin-10 production	7/1553	23/18800	0.00194607	0.0161471	0.0121373	CD274/FCGR2B/IDO1/IL12B/IL23A/IL23R/JAK3	7
GO:0140632	BP	GO:0140632	inflammasome complex assembly	7/1553	23/18800	0.00194607	0.0161471	0.0121373	AIM2/CD36/EIF2AK2/NLRP3/TLR4/TLR6/TREM2	7
GO:0051271	BP	GO:0051271	negative regulation of cellular component movement	47/1553	369/18800	0.00195195	0.0161725	0.0121564	ACVR1C/ACVRL1/ADA/ADORA1/ADORA3/ADTRP/AIF1/ALOX15B/ARHGAP4/ARHGDIB/BCL2/BIN1/C5/CD200/CDH1/CITED2/CX3CL1/DPP4/DPYSL3/DUSP1/EVL/GADD45A/GCSAM/GREM1/IFITM1/IGFBP3/LIMCH1/LRP1/NBL1/NDRG4/PFN2/PHLDB2/PPARG/PTGER4/PTPRG/PTPRK/ROBO1/SRGAP3/STARD13/TGFB1/THBS1/TNF/TNFAIP6/TPM1/TRIB1/VASH1/VCL	47
GO:0106106	BP	GO:0106106	cold-induced thermogenesis	23/1553	146/18800	0.00198082	0.0163646	0.0123008	ACHE/ACSL1/ADAMTS5/CCR2/CD36/CIDEA/CMKLR1/CXCR4/EPAS1/G0S2/GATM/GRB10/HADH/IGF1R/IL15/IRF4/LGR4/NR1D1/PEMT/PRLR/SCD/SYK/TLR4	23
GO:0120161	BP	GO:0120161	regulation of cold-induced thermogenesis	23/1553	146/18800	0.00198082	0.0163646	0.0123008	ACHE/ACSL1/ADAMTS5/CCR2/CD36/CIDEA/CMKLR1/CXCR4/EPAS1/G0S2/GATM/GRB10/HADH/IGF1R/IL15/IRF4/LGR4/NR1D1/PEMT/PRLR/SCD/SYK/TLR4	23
GO:0007599	BP	GO:0007599	hemostasis	32/1553	227/18800	0.00202353	0.0166934	0.0125479	ABAT/ADORA2A/ADTRP/C1QTNF1/CD36/EDN1/ENPP4/F13A1/FLI1/GP1BA/NFE2/PDGFRA/PIK3CA/PLAT/PLSCR1/PROC/PROS1/PTPN6/SERPING1/SLC7A11/SYK/TEC/TFPI/TFPI2/THBS1/TLR4/TSPAN32/TXK/VAV1/VAV2/VAV3/VCL	32
GO:0042267	BP	GO:0042267	natural killer cell mediated cytotoxicity	14/1553	72/18800	0.00204216	0.016823	0.0126453	ARL8B/CADM1/FCGR3A/HLA-B/HLA-F/HLA-G/IL12B/LAG3/LGALS9/PIK3R6/PTPN6/SERPINB9/SLAMF7/VAV1	14
GO:0038066	BP	GO:0038066	p38MAPK cascade	12/1553	57/18800	0.00207223	0.0169976	0.0127766	DUSP1/GADD45A/GADD45B/HGF/LGALS9/MAPK11/NCF1/PTPN22/RELL2/SASH1/SPHK1/TREM2	12
GO:0043551	BP	GO:0043551	regulation of phosphatidylinositol 3-kinase activity	12/1553	57/18800	0.00207223	0.0169976	0.0127766	CCL19/CCR7/FLT3/PDGFRA/PIK3R6/PRKD1/PTK2B/SOCS2/SOCS3/TGFB1/VAV2/VAV3	12
GO:0098900	BP	GO:0098900	regulation of action potential	12/1553	57/18800	0.00207223	0.0169976	0.0127766	ADRA1A/BIN1/CACNA1C/CACNB3/CD36/DSG2/DSP/KCNAB2/KCNE3/PKP2/RNF207/TNF	12
GO:0006898	BP	GO:0006898	receptor-mediated endocytosis	34/1553	246/18800	0.00208899	0.0171051	0.0128574	ACHE/ACKR3/ANKRD13B/ARC/CCL19/CD36/CLU/CXCR1/CXCR2/DNAJC6/DNM1/EFNB2/FCGR2B/FCHO1/GREM1/HSPG2/HTR2B/INPP5F/ITGA4/ITGAM/LDLR/LMBR1L/LRP1/LRP3/MARCO/MSR1/SGIP1/SLC9B2/SNAP25/SNAP91/STAB1/STAB2/SYK/TFRC	34
GO:0007179	BP	GO:0007179	transforming growth factor beta receptor signaling pathway	29/1553	200/18800	0.00209268	0.0171051	0.0128574	ACVRL1/BCL9L/C20orf27/CDKN2B/CIDEA/CITED2/FBN1/FERMT2/FURIN/GCNT2/GDF9/HSPA1A/IL17RD/ITGB5/ITGB8/LRRC32/MTMR4/PML/PPARG/PTPRK/SKIL/SMAD3/SMAD9/SPRED2/TGFB1/THBS1/TWSG1/ZEB1/ZNF703	29
GO:0032091	BP	GO:0032091	negative regulation of protein binding	17/1553	96/18800	0.00209426	0.0171051	0.0128574	ACE/ATP2A3/AURKB/CAMK1/CCL23/CDKN1A/DISC1/EPB41L5/IFIT1/IFIT2/ITGA4/LRRK2/MAPK8/NES/PTPRF/RGMA/TMC8	17
GO:0048644	BP	GO:0048644	muscle organ morphogenesis	15/1553	80/18800	0.00209813	0.0171124	0.0128629	ANKRD1/DSP/FZD1/FZD2/LY6E/MYH7/PKP2/POU4F1/S1PR1/TCAP/TGFB1/TNNI1/TNNT2/TPM1/TTN	15
GO:0060048	BP	GO:0060048	cardiac muscle contraction	22/1553	138/18800	0.00210341	0.017126	0.0128731	ADORA1/ADRA1A/BIN1/CACNA1C/CXCR4/DSG2/DSP/EHD3/GPD1L/KCNE1/KCNE3/MYH7/PDE4B/PIK3CA/PKP2/PRKACA/RNF207/TCAP/TNNI1/TNNT2/TPM1/TTN	22
GO:0048864	BP	GO:0048864	stem cell development	16/1553	88/18800	0.00211253	0.017126	0.0128731	ANXA6/CDH2/CITED2/EDN1/EFNB1/GDNF/HES1/HTR2B/NRP1/NRP2/RADIL/SEMA3G/SEMA4C/SEMA6A/SEMA6B/SEMA7A	16
GO:0032535	BP	GO:0032535	regulation of cellular component size	45/1553	351/18800	0.00211524	0.017126	0.0128731	AKT3/ALOX15/ARHGAP18/ARHGAP4/BAIAP2L1/BIN1/CAPG/CCL26/CCR7/DISC1/EDN1/EFNA5/ESAM/EVL/IL7R/KIAA0319/L1CAM/LIMK1/LPAR3/MAP3K13/NCK2/NPHS1/NRP1/NTN1/PFN2/PIK3CA/PRKCE/PTK2B/PTPRS/RAP1GAP2/RUFY3/SCIN/SEMA3G/SEMA4C/SEMA6A/SEMA6B/SEMA7A/SLC12A3/SLC12A9/SSH1/TMOD1/TRIM46/VAV1/VAV2/VAV3	45
GO:0009308	BP	GO:0009308	amine metabolic process	20/1553	121/18800	0.00211873	0.017126	0.0128731	ABAT/ALDH2/ALDH7A1/AOC1/AOC2/EPAS1/GCH1/HPRT1/IDO1/IDO2/IL4I1/INSM1/ITGAM/KYNU/LY6E/NR4A2/OAZ3/SAT1/SLC7A11/SULT1A1	20
GO:0030282	BP	GO:0030282	bone mineralization	20/1553	121/18800	0.00211873	0.017126	0.0128731	ALOX15/ALOX5/AXIN2/BMP6/CCL3/CCR1/CLEC3B/CYP27B1/DDR2/GREM1/ISG15/LGR4/PHOSPHO1/PTHLH/PTK2B/ROR2/S1PR1/SMAD3/SRGN/TGFB1	20
GO:0048675	BP	GO:0048675	axon extension	20/1553	121/18800	0.00211873	0.017126	0.0128731	ARHGAP4/DISC1/EDN1/KIAA0319/L1CAM/LHX2/LIMK1/MAP3K13/NRP1/NRP2/NTN1/PTPRS/RUFY3/SEMA3G/SEMA4C/SEMA6A/SEMA6B/SEMA7A/TRIM46/VCL	20
GO:0030851	BP	GO:0030851	granulocyte differentiation	9/1553	36/18800	0.00212362	0.017126	0.0128731	C1QC/CEBPA/CITED2/EVI2B/FASN/INPP5D/RARA/TAL1/TRIB1	9
GO:0071402	BP	GO:0071402	cellular response to lipoprotein particle stimulus	9/1553	36/18800	0.00212362	0.017126	0.0128731	ABCA1/ADTRP/CD36/LDLR/PPARG/SYK/TLR4/TLR6/TREM2	9
GO:2000146	BP	GO:2000146	negative regulation of cell motility	46/1553	361/18800	0.00214794	0.0172978	0.0130023	ACVR1C/ACVRL1/ADA/ADORA1/ADORA3/ADTRP/AIF1/ALOX15B/ARHGAP4/ARHGDIB/BCL2/C5/CD200/CDH1/CITED2/CX3CL1/DPP4/DPYSL3/DUSP1/EVL/GADD45A/GCSAM/GREM1/IFITM1/IGFBP3/LIMCH1/LRP1/NBL1/NDRG4/PFN2/PHLDB2/PPARG/PTGER4/PTPRG/PTPRK/ROBO1/SRGAP3/STARD13/TGFB1/THBS1/TNF/TNFAIP6/TPM1/TRIB1/VASH1/VCL	46
GO:0050796	BP	GO:0050796	regulation of insulin secretion	23/1553	147/18800	0.00216901	0.0174431	0.0131114	ABAT/ACSL4/ACVR1C/ADCY8/ALOX5/CCL5/CFTR/EFNA5/GIPR/GPER1/HADH/HMGN3/IRS2/KLF7/NR1D1/PFKM/PIM3/PRKCE/SLC16A1/SLC9B2/SNAP25/TNF/TRPM2	23
GO:0003009	BP	GO:0003009	skeletal muscle contraction	10/1553	43/18800	0.00220021	0.0176447	0.013263	CASQ1/DMPK/MYH7/NR4A1/RCSD1/STAC/SYNM/TCAP/TNF/TNNI1	10
GO:0048512	BP	GO:0048512	circadian behavior	10/1553	43/18800	0.00220021	0.0176447	0.013263	ADORA1/ADORA2A/CRH/EGR1/GPR157/GPR176/HCRTR2/ID2/NR1D1/USP2	10
GO:0071375	BP	GO:0071375	cellular response to peptide hormone stimulus	39/1553	294/18800	0.0022076	0.0176793	0.013289	ADCY8/AGTRAP/BAIAP2L1/CFLAR/CPEB1/CPEB2/CYSLTR2/EDN1/FBN1/FOXO1/GJB2/GLP2R/GPER1/GRB10/IGF1R/INSIG1/IRS2/JAK3/LPIN2/NFKB1/NR4A1/NR4A2/NR4A3/PDE3B/PDK4/PIK3CA/PLAT/PNPLA3/PPARG/PTPN1/PTPRE/RAB8B/SESN3/SLC2A8/SOCS2/SOCS3/STAT1/STAT5A/TBC1D4	39
GO:0031343	BP	GO:0031343	positive regulation of cell killing	13/1553	65/18800	0.00223916	0.0179071	0.0134602	CADM1/FCER2/HLA-B/HLA-F/HLA-G/IL12B/IL23A/IL23R/ITGAM/LAG3/MAPK8/SYK/VAV1	13
GO:0050878	BP	GO:0050878	regulation of body fluid levels	48/1553	382/18800	0.00232236	0.0185355	0.0139326	ABAT/ADA/ADORA1/ADORA2A/ADTRP/AQP3/C1QTNF1/CD36/CFTR/EDN1/ENPP4/F13A1/FA2H/FLI1/GP1BA/MET/NFE2/OAS2/PDGFRA/PIK3CA/PLAT/PLSCR1/PRKACA/PRKACB/PRKCE/PRLR/PROC/PROS1/PTPN6/SERPING1/SFN/SLC22A4/SLC7A11/SOCS2/STAT5A/SYK/TEC/TFPI/TFPI2/THBS1/TLR4/TSPAN32/TXK/UGCG/VAV1/VAV2/VAV3/VCL	48
GO:0090287	BP	GO:0090287	regulation of cellular response to growth factor stimulus	41/1553	314/18800	0.00232419	0.0185355	0.0139326	ACVRL1/BCL9L/C20orf27/CDKN2B/CFLAR/CIDEA/CITED2/CRB2/DOK5/EPN2/FBN1/FGFR1/FSTL1/FZD1/GRB10/GREM1/HES1/HHEX/HSPA1A/IL12B/IL17RD/ITGA5/MTMR4/NBL1/PPARG/PTP4A3/PTPN1/RGMA/ROBO1/SEMA6A/SKIL/SKOR1/SMAD3/SPRED2/TGFB1/THBS1/TMEM204/TNFAIP6/TWSG1/ZEB1/ZNF703	41
GO:0046887	BP	GO:0046887	positive regulation of hormone secretion	20/1553	122/18800	0.00234192	0.018651	0.0140194	ABAT/ACSL4/ADCY8/BMP6/C1QTNF1/CFTR/CRH/EDN1/GABBR1/GIPR/GPER1/ILDR1/INHBA/IRS2/PFKM/PPARG/PRKCE/RAB8B/RASL10B/TRPM2	20
GO:0030072	BP	GO:0030072	peptide hormone secretion	31/1553	220/18800	0.00237078	0.0188547	0.0141726	ABAT/ACSL4/ACVR1C/ADCY8/ALOX5/CCL5/CFTR/CRH/EDN1/EFNA5/GABBR1/GIPR/GPER1/HADH/HMGN3/HNF1B/ILDR1/IRS2/KLF7/MAFA/NR1D1/PFKM/PIM3/PRKCE/RAB8B/RASL10B/SLC16A1/SLC9B2/SNAP25/TNF/TRPM2	31
GO:0034656	BP	GO:0034656	nucleobase-containing small molecule catabolic process	8/1553	30/18800	0.00239511	0.0189957	0.0142785	ADA/APOBEC3F/APOBEC3G/APOBEC3H/ENPP4/ENTPD7/PNP/UPB1	8
GO:0043032	BP	GO:0043032	positive regulation of macrophage activation	8/1553	30/18800	0.00239511	0.0189957	0.0142785	CCL3/CEBPA/CTSC/LRRK2/THBS1/TLR4/TLR6/TREM2	8
GO:0002827	BP	GO:0002827	positive regulation of T-helper 1 type immune response	6/1553	18/18800	0.00244959	0.0192683	0.0144834	CCR2/IL12B/IL23A/IL23R/RIPK2/SLC11A1	6
GO:0009125	BP	GO:0009125	nucleoside monophosphate catabolic process	6/1553	18/18800	0.00244959	0.0192683	0.0144834	ADA/AMPD3/DPYS/HPRT1/PNP/UPB1	6
GO:0010759	BP	GO:0010759	positive regulation of macrophage chemotaxis	6/1553	18/18800	0.00244959	0.0192683	0.0144834	C3AR1/CCL5/CMKLR1/CSF1/CSF1R/THBS1	6
GO:0048535	BP	GO:0048535	lymph node development	6/1553	18/18800	0.00244959	0.0192683	0.0144834	CXCR5/IL15/IL7R/TGFB1/TNFRSF11A/TOX	6
GO:0072567	BP	GO:0072567	chemokine (C-X-C motif) ligand 2 production	6/1553	18/18800	0.00244959	0.0192683	0.0144834	FOXP1/MCOLN2/OAS1/OAS3/TLR4/TNF	6
GO:2000341	BP	GO:2000341	regulation of chemokine (C-X-C motif) ligand 2 production	6/1553	18/18800	0.00244959	0.0192683	0.0144834	FOXP1/MCOLN2/OAS1/OAS3/TLR4/TNF	6
GO:0010959	BP	GO:0010959	regulation of metal ion transport	50/1553	403/18800	0.00248558	0.0195247	0.0146761	ACE/ADORA1/ADORA2A/AMIGO1/ATP1B3/BCL2/BIN1/CACNA1C/CACNB1/CACNB3/CALCR/CASQ1/CCL3/CCL5/CCR1/CX3CL1/CXCL11/CXCL9/CXCR4/DMPK/EHD3/FXYD2/FXYD6/GEM/GPD1L/GPER1/GRIN1/HES1/IL16/JAK3/JPH4/KCNAB2/KCNE1/KCNE3/KCNS1/PDE4B/PKP2/PML/PRKACA/PRKCE/PRKD1/PTK2B/PTPN6/RNF207/RRAD/SIK1/STAC/TREM2/TRPC1/TSPAN13	50
GO:0003002	BP	GO:0003002	regionalization	45/1553	354/18800	0.00249725	0.0195896	0.014725	ACVRL1/ARC/AXIN2/BASP1/C1QA/CDK20/CDX2/CITED2/CRB2/DYNC2H1/DZIP1L/EDN1/EGR2/EPB41L5/GDNF/GREM1/GRSF1/HES1/HES4/HHEX/HNF1B/ITGAM/KAT2A/KDM2B/LHX2/MAFB/NBL1/NRP1/NRP2/PCSK5/PGAP1/PLXNA2/POGLUT1/PRKACA/PRKACB/ROBO1/ROR2/SMAD3/SMARCD3/SNAI1/TCAP/TDGF1/TDRD6/TDRD7/TDRKH	45
GO:0006979	BP	GO:0006979	response to oxidative stress	53/1553	433/18800	0.00251678	0.0197159	0.0148199	AIF1/ALOX5/BCL2/BTG1/CD36/COL1A1/CPEB2/DHRS2/DUOX1/DUOX2/EDN1/EPAS1/ERN1/FOSL1/FOXO1/FZD1/GCH1/GJB2/HGF/HSPA1A/HSPA1B/LRRK2/MAPK13/MAPK8/MELK/MET/MGAT3/NCF1/NET1/NR4A2/NR4A3/PDGFRA/PML/PPP1R15B/PRKD1/PRR5L/PTK2B/PTPRK/RBPMS/RGS14/SESN3/SLC7A11/SPHK1/STAT1/TLDC2/TLR4/TLR6/TNF/TNFAIP3/TPM1/TREM2/TRPM2/TXN	53
GO:0050768	BP	GO:0050768	negative regulation of neurogenesis	22/1553	140/18800	0.00253042	0.0197958	0.0148799	ARHGAP4/ASCL2/CDKN2B/DYNLT1/HES1/KIAA0319/LDLR/LHX2/MCF2/NR1D1/NRP1/NTN1/PTPRS/RUFY3/SEMA3G/SEMA4C/SEMA6A/SEMA6B/SEMA7A/TNF/TREM2/TRIM46	22
GO:0038095	BP	GO:0038095	Fc-epsilon receptor signaling pathway	7/1553	24/18800	0.0025538	0.0198706	0.0149361	MAP3K1/MAPK8/NR4A3/SYK/VAV1/VAV2/VAV3	7
GO:0045649	BP	GO:0045649	regulation of macrophage differentiation	7/1553	24/18800	0.0025538	0.0198706	0.0149361	C1QC/CSF1/ID2/INHBA/ROR2/TGFB1/TRIB1	7
GO:0048143	BP	GO:0048143	astrocyte activation	7/1553	24/18800	0.0025538	0.0198706	0.0149361	ADORA2A/C1QA/LDLR/LRP1/NR1D1/TNF/TREM2	7
GO:1903792	BP	GO:1903792	negative regulation of anion transport	7/1553	24/18800	0.0025538	0.0198706	0.0149361	ABAT/ADORA1/ANO9/GABBR1/PRKG2/SLC43A1/TNF	7
GO:0043277	BP	GO:0043277	apoptotic cell clearance	11/1553	51/18800	0.00256407	0.0199236	0.014976	ALOX15/C4A/CCR2/CD36/LRP1/MARCO/RARA/RHOBTB1/THBS1/TREM2/XKR4	11
GO:0071677	BP	GO:0071677	positive regulation of mononuclear cell migration	13/1553	66/18800	0.00258169	0.0200334	0.0150585	ADAM8/AIF1/CCL1/CCL20/CCL3/CCL5/CCR1/CCR2/CCR7/ITGA4/LGALS9/PTK2B/TNF	13
GO:0090218	BP	GO:0090218	positive regulation of lipid kinase activity	9/1553	37/18800	0.00260373	0.0201772	0.0151666	CCL19/CCR7/FLT3/PDGFRA/PRKD1/PTK2B/TGFB1/VAV2/VAV3	9
GO:0120162	BP	GO:0120162	positive regulation of cold-induced thermogenesis	17/1553	98/18800	0.00262716	0.0203313	0.0152824	ACHE/ACSL1/CCR2/CD36/CMKLR1/CXCR4/EPAS1/G0S2/GATM/GRB10/HADH/IGF1R/IRF4/PEMT/PRLR/SCD/SYK	17
GO:0016049	BP	GO:0016049	cell growth	58/1553	484/18800	0.00263253	0.0203455	0.0152931	ACVRL1/ADRA1A/ARHGAP4/BCL11A/BCL2/BCL6/BTG1/CDKN1A/CDKN2A/CDKN2D/CPNE1/CXCR4/CYP27B1/DISC1/EAF2/EDN1/EFNA5/EPB41L5/GREM1/HSPA1A/HSPA1B/IGFBP4/INHBA/ITGA4/KDM2B/KIAA0319/L1CAM/LHX2/LIMK1/LPAR3/MAP3K13/MFSD2A/NET1/NRP1/NRP2/NTN1/PML/PSRC1/PTK2B/PTPRS/RUFY3/SEMA3G/SEMA4C/SEMA6A/SEMA6B/SEMA7A/SFN/SH3BP4/SMAD3/SOCS2/SPHK1/ST20/TEAD1/TGFB1/TMC8/TMEM97/TRIM46/VCL	58
GO:0014009	BP	GO:0014009	glial cell proliferation	10/1553	44/18800	0.00264013	0.0203769	0.0153167	ASCL2/CDKN2B/CLU/CSF1/CSF1R/CX3CL1/HES1/PTK2B/TNF/TREM2	10
GO:0035924	BP	GO:0035924	cellular response to vascular endothelial growth factor stimulus	14/1553	74/18800	0.00266944	0.0205754	0.0154659	ERN1/FLT3/GAS1/IL12B/NR4A1/NRP1/NRP2/PDGFRA/PIK3CA/PRKD1/PTP4A3/ROBO1/SEMA6A/SPHK1	14
GO:0001558	BP	GO:0001558	regulation of cell growth	51/1553	415/18800	0.00276237	0.0212632	0.0159829	ACVRL1/ARHGAP4/BCL11A/BCL2/BCL6/BTG1/CDKN1A/CDKN2A/CDKN2D/CXCR4/CYP27B1/DISC1/EAF2/EDN1/EFNA5/GREM1/HSPA1A/HSPA1B/IGFBP4/INHBA/KDM2B/KIAA0319/L1CAM/LIMK1/LPAR3/MAP3K13/MFSD2A/NET1/NRP1/NTN1/PML/PSRC1/PTK2B/PTPRS/RUFY3/SEMA3G/SEMA4C/SEMA6A/SEMA6B/SEMA7A/SFN/SH3BP4/SMAD3/SOCS2/SPHK1/ST20/TEAD1/TGFB1/TMC8/TMEM97/TRIM46	51
GO:0001649	BP	GO:0001649	osteoblast differentiation	33/1553	241/18800	0.00279812	0.0212855	0.0159997	ACHE/AXIN2/BMP6/CCL3/CEBPA/COL1A1/DDR2/FASN/FERMT2/FHL2/FZD1/GABBR1/GREM1/HGF/ID3/IFITM1/LGR4/LRP3/MAPK11/MRC2/PPARG/PRKACA/PRKD1/PTHLH/RASSF2/SEMA7A/SMAD3/SNAI1/SUCO/TNF/TNFAIP6/TWSG1/WWTR1	33
GO:0001973	BP	GO:0001973	G protein-coupled adenosine receptor signaling pathway	5/1553	13/18800	0.00279859	0.0212855	0.0159997	ADA/ADORA1/ADORA2A/ADORA2B/ADORA3	5
GO:0010745	BP	GO:0010745	negative regulation of macrophage derived foam cell differentiation	5/1553	13/18800	0.00279859	0.0212855	0.0159997	ABCA1/ABCA5/CETP/NFKBIA/PPARG	5
GO:0032736	BP	GO:0032736	positive regulation of interleukin-13 production	5/1553	13/18800	0.00279859	0.0212855	0.0159997	IRF4/LGALS9/RARA/TNFSF4/TSLP	5
GO:0035588	BP	GO:0035588	G protein-coupled purinergic receptor signaling pathway	5/1553	13/18800	0.00279859	0.0212855	0.0159997	ADA/ADORA1/ADORA2A/ADORA2B/ADORA3	5
GO:0042362	BP	GO:0042362	fat-soluble vitamin biosynthetic process	5/1553	13/18800	0.00279859	0.0212855	0.0159997	CYP27B1/GFI1/NFKB1/SNAI1/TNF	5
GO:0070234	BP	GO:0070234	positive regulation of T cell apoptotic process	5/1553	13/18800	0.00279859	0.0212855	0.0159997	ADAM8/CCL5/CD274/IDO1/LGALS9	5
GO:1903265	BP	GO:1903265	positive regulation of tumor necrosis factor-mediated signaling pathway	5/1553	13/18800	0.00279859	0.0212855	0.0159997	CPNE1/HSPA1A/HSPA1B/LAPTM5/TRAF2	5
GO:2001198	BP	GO:2001198	regulation of dendritic cell differentiation	5/1553	13/18800	0.00279859	0.0212855	0.0159997	FCGR2B/HLA-B/HLA-G/LGALS9/TMEM176A	5
GO:0002711	BP	GO:0002711	positive regulation of T cell mediated immunity	12/1553	59/18800	0.00281403	0.0213495	0.0160478	CD55/HLA-B/HLA-F/HLA-G/IL12B/IL23A/IL23R/NLRP3/RSAD2/SASH3/TNFSF4/TRAF2	12
GO:0051098	BP	GO:0051098	regulation of binding	46/1553	366/18800	0.00281443	0.0213495	0.0160478	ACE/ATP2A3/AURKB/BCL3/CAMK1/CCL23/CDKN1A/CDT1/CPNE1/DISC1/DOT1L/DTX3L/EPB41L5/HABP4/HES1/IFIT1/IFIT2/IRF4/ITGA4/LHX2/LRP1/LRRK2/MAPK8/MET/NEK2/NES/NFKBIA/NRP1/PARP9/PHLDA2/POU4F1/PPARG/PRKACA/PTPRF/RARA/RGMA/RIPK2/SMAD3/SMARCD3/STK4/TFAP4/TGFB1/TMC8/TRIM6/TXN/ZNF618	46
GO:0048015	BP	GO:0048015	phosphatidylinositol-mediated signaling	26/1553	177/18800	0.00288546	0.0218595	0.0164311	CCL5/CSF1R/EDN1/FGFR1/FLT3/GPER1/GPR143/HGF/HTR2B/IGF1R/INPP5F/NCF1/PDGFRA/PIK3CA/PIP5K1B/PLCB2/PPP1R16B/PRR5L/PTAFR/PTPN6/RGL2/ROR1/ROR2/TNF/TREM2/UNC5B	26
GO:0015849	BP	GO:0015849	organic acid transport	41/1553	318/18800	0.00293005	0.0221681	0.0166631	ABAT/ABCD2/ACE/ACSL1/ADORA1/ADORA2A/APBA1/AQP9/CD36/EDN1/EMB/FOLR2/GABBR1/IRS2/MFSD2A/PLA2G12A/PPARG/SLC16A1/SLC16A7/SLC19A1/SLC1A6/SLC22A4/SLC26A9/SLC27A3/SLC38A1/SLC38A5/SLC38A6/SLC43A1/SLC47A1/SLC5A6/SLC6A11/SLC6A12/SLC6A13/SLC7A11/SLC7A14/SLC7A8/SLCO2B1/SYK/THBS1/TNF/TNFRSF11A	41
GO:0072678	BP	GO:0072678	T cell migration	13/1553	67/18800	0.00296593	0.0224101	0.016845	ADAM8/AIF1/CCL20/CCL26/CCL3/CCL5/CCR2/CD200/CXCL11/ICAM1/ITGA4/MYO1G/S1PR1	13
GO:0002507	BP	GO:0002507	tolerance induction	8/1553	31/18800	0.00299789	0.0226218	0.0170042	CCR4/CD274/HLA-B/HLA-G/IDO1/IL2RA/LGALS9/TNFAIP3	8
GO:0007623	BP	GO:0007623	circadian rhythm	29/1553	205/18800	0.00303171	0.0228471	0.0171735	ADORA1/ADORA2A/ARNTL2/CRH/DBP/EGR1/GNA11/GPR157/GPR176/HCRTR2/HNF1B/ID2/ID3/LGR4/MAPK8/MTTP/NAMPT/NFIL3/NPAS2/NR1D1/NRIP1/PML/PPARG/RELB/SIAH2/SIK1/TNF/TNFRSF11A/USP2	29
GO:0002228	BP	GO:0002228	natural killer cell mediated immunity	14/1553	75/18800	0.00303789	0.0228637	0.017186	ARL8B/CADM1/FCGR3A/HLA-B/HLA-F/HLA-G/IL12B/LAG3/LGALS9/PIK3R6/PTPN6/SERPINB9/SLAMF7/VAV1	14
GO:1904951	BP	GO:1904951	positive regulation of establishment of protein localization	40/1553	309/18800	0.00304431	0.022882	0.0171998	ABAT/ACHE/ACSL4/ADAM8/ADCY8/ADORA2A/AKAP5/ANKRD1/BMP6/CAMK1/CDH1/CEP135/CFTR/EDEM1/FRMD4A/GIPR/GPER1/IRS2/ITGAM/MAPK8/OAZ3/PFKM/PPARG/PRKACA/PRKCE/PRKD1/PRR5L/PTP4A3/RAPGEF3/RHOU/RUFY3/SFN/SMAD3/TGFB1/TLR2/TLR4/TNF/TREM2/TRPM2/TTN	40
GO:0009914	BP	GO:0009914	hormone transport	38/1553	290/18800	0.00308949	0.0231913	0.0174322	ABAT/ACSL4/ACVR1C/ADCY8/ADORA1/ALOX5/BMP6/C1QTNF1/CCL5/CFTR/CRH/EDN1/EFNA5/GABBR1/GDF9/GIPR/GPER1/HADH/HMGN3/HNF1B/ILDR1/INHBA/IRS2/KLF7/MAFA/NR1D1/PFKM/PIM3/PPARG/PRKCE/RAB8B/RASL10B/SLC16A1/SLC7A8/SLC9B2/SNAP25/TNF/TRPM2	38
GO:0061387	BP	GO:0061387	regulation of extent of cell growth	18/1553	108/18800	0.00314298	0.0234585	0.0176331	ARHGAP4/DISC1/EFNA5/KIAA0319/L1CAM/LIMK1/LPAR3/MAP3K13/NRP1/NTN1/PTPRS/RUFY3/SEMA3G/SEMA4C/SEMA6A/SEMA6B/SEMA7A/TRIM46	18
GO:0032620	BP	GO:0032620	interleukin-17 production	10/1553	45/18800	0.00314768	0.0234585	0.0176331	CCL1/IL12B/IL15/IL23A/IL23R/RFTN1/SPHK1/TGFB1/TLR4/TNFSF4	10
GO:0032660	BP	GO:0032660	regulation of interleukin-17 production	10/1553	45/18800	0.00314768	0.0234585	0.0176331	CCL1/IL12B/IL15/IL23A/IL23R/RFTN1/SPHK1/TGFB1/TLR4/TNFSF4	10
GO:0046427	BP	GO:0046427	positive regulation of receptor signaling pathway via JAK-STAT	10/1553	45/18800	0.00314768	0.0234585	0.0176331	CCL5/HES1/IFNL1/IL12B/IL23A/IL23R/IL7R/PRLR/PTK2B/TNF	10
GO:1902622	BP	GO:1902622	regulation of neutrophil migration	10/1553	45/18800	0.00314768	0.0234585	0.0176331	ADAM8/C3AR1/CCL19/CCR7/DAPK2/DPP4/EDN1/IL23A/MPP1/TNFAIP6	10
GO:0002369	BP	GO:0002369	T cell cytokine production	9/1553	38/18800	0.00316588	0.0234585	0.0176331	CCR2/CD55/HLA-F/IFNB1/NLRP3/RSAD2/SASH3/TNFSF4/TRAF2	9
GO:0002478	BP	GO:0002478	antigen processing and presentation of exogenous peptide antigen	9/1553	38/18800	0.00316588	0.0234585	0.0176331	CLEC4A/CTSF/FCGR2B/HLA-DMA/HLA-DMB/HLA-DOB/HLA-F/MFSD6/TAP1	9
GO:0002724	BP	GO:0002724	regulation of T cell cytokine production	9/1553	38/18800	0.00316588	0.0234585	0.0176331	CCR2/CD55/HLA-F/IFNB1/NLRP3/RSAD2/SASH3/TNFSF4/TRAF2	9
GO:0032814	BP	GO:0032814	regulation of natural killer cell activation	9/1553	38/18800	0.00316588	0.0234585	0.0176331	FCGR3A/HLA-F/IL12B/IL15/IL15RA/IL23A/IL23R/PTPN22/TOX	9
GO:0048246	BP	GO:0048246	macrophage chemotaxis	9/1553	38/18800	0.00316588	0.0234585	0.0176331	C3AR1/C5/CCL3/CCL5/CMKLR1/CSF1/CSF1R/PTK2B/THBS1	9
GO:0019216	BP	GO:0019216	regulation of lipid metabolic process	43/1553	339/18800	0.00319599	0.0236436	0.0177722	ABCD2/ADORA1/ARV1/BMP6/CCL19/CCR7/CIDEA/CYP27B1/DHCR7/EGR1/EPHX2/FLT3/GFI1/GPER1/HTR2B/ID2/IGF1R/INSIG1/IRS2/LDLR/MFSD2A/MTMR4/NFKB1/NR1D1/NR4A3/ORMDL3/PDE3B/PDGFRA/PDK4/PPARG/PRKCE/PRKD1/PTK2B/RNF213/SIK1/SNAI1/SPHK1/STARD4/TGFB1/TNF/TREM2/VAV2/VAV3	43
GO:0046879	BP	GO:0046879	hormone secretion	37/1553	281/18800	0.00319908	0.0236436	0.0177722	ABAT/ACSL4/ACVR1C/ADCY8/ADORA1/ALOX5/BMP6/C1QTNF1/CCL5/CFTR/CRH/EDN1/EFNA5/GABBR1/GDF9/GIPR/GPER1/HADH/HMGN3/HNF1B/ILDR1/INHBA/IRS2/KLF7/MAFA/NR1D1/PFKM/PIM3/PPARG/PRKCE/RAB8B/RASL10B/SLC16A1/SLC9B2/SNAP25/TNF/TRPM2	37
GO:0001911	BP	GO:0001911	negative regulation of leukocyte mediated cytotoxicity	7/1553	25/18800	0.00329738	0.0242454	0.0182246	FCGR2B/HLA-B/HLA-F/HLA-G/IL7R/LGALS9/SERPINB9	7
GO:0009164	BP	GO:0009164	nucleoside catabolic process	7/1553	25/18800	0.00329738	0.0242454	0.0182246	ADA/APOBEC3F/APOBEC3G/APOBEC3H/ENPP4/PNP/UPB1	7
GO:0060333	BP	GO:0060333	interferon-gamma-mediated signaling pathway	7/1553	25/18800	0.00329738	0.0242454	0.0182246	IRF1/NLRC5/PARP14/PARP9/PPARG/STAT1/TXK	7
GO:0098581	BP	GO:0098581	detection of external biotic stimulus	7/1553	25/18800	0.00329738	0.0242454	0.0182246	HLA-B/NAIP/TLR1/TLR2/TLR4/TLR6/TREM2	7
GO:0001508	BP	GO:0001508	action potential	22/1553	143/18800	0.00330679	0.0242526	0.01823	ADRA1A/BIN1/CACNA1C/CACNB3/CD36/CNTNAP1/DSG2/DSP/GNA11/GPD1L/GPER1/KCNAB2/KCNE1/KCNE3/KCNMB3/PKP2/RNF207/SCN11A/SCN7A/SCN9A/SLC4A3/TNF	22
GO:0061351	BP	GO:0061351	neural precursor cell proliferation	22/1553	143/18800	0.00330679	0.0242526	0.01823	ARHGEF2/CDH2/CX3CL1/DAGLA/DISC1/DIXDC1/FOXO1/FZD3/ID2/INSM1/KDM2B/LHX2/LIMS2/LRRK2/MELK/NDE1/NES/RERE/SMARCD3/SOX5/TOX/TRIM71	22
GO:0002483	BP	GO:0002483	antigen processing and presentation of endogenous peptide antigen	6/1553	19/18800	0.00333261	0.0243798	0.0183256	ABCB9/HLA-B/HLA-F/HLA-G/TAP1/TAP2	6
GO:0043031	BP	GO:0043031	negative regulation of macrophage activation	6/1553	19/18800	0.00333261	0.0243798	0.0183256	CD200/CX3CL1/FCGR2B/IL31RA/LDLR/NR1D1	6
GO:0097006	BP	GO:0097006	regulation of plasma lipoprotein particle levels	15/1553	84/18800	0.00343244	0.0250782	0.0188505	ABCA1/ABCA5/CD36/CETP/LDLR/LIPA/LIPG/MFSD2A/MSR1/MTTP/MYLIP/NCEH1/PRKACA/PRKACB/TREM2	15
GO:0010718	BP	GO:0010718	positive regulation of epithelial to mesenchymal transition	11/1553	53/18800	0.00352485	0.0256881	0.019309	AXIN2/BCL9L/COL1A1/CRB2/FERMT2/GCNT2/SMAD3/SNAI1/TGFB1/WWTR1/ZNF703	11
GO:0030838	BP	GO:0030838	positive regulation of actin filament polymerization	11/1553	53/18800	0.00352485	0.0256881	0.019309	ALOX15/BAIAP2L1/BIN1/CCL26/CCR7/EVL/NCK2/NPHS1/PFN2/PRKCE/PTK2B	11
GO:0015711	BP	GO:0015711	organic anion transport	45/1553	361/18800	0.0036281	0.0264071	0.0198494	ABAT/ACE/ADORA1/ADORA2A/APBA1/AQP9/ASIC3/CD36/CFTR/CR1/CYB5R1/EDN1/EMB/FOLR2/GABBR1/MFSD2A/MTTP/PLA2G12A/SLC16A1/SLC16A7/SLC16A9/SLC17A9/SLC19A1/SLC1A6/SLC25A42/SLC26A9/SLC2A8/SLC38A1/SLC38A5/SLC38A6/SLC43A1/SLC47A1/SLC4A3/SLC5A6/SLC6A11/SLC6A12/SLC6A13/SLC7A11/SLC7A8/SLCO2B1/SLCO4C1/SLCO5A1/SYK/TNF/TNFRSF11A	45
GO:0030522	BP	GO:0030522	intracellular receptor signaling pathway	35/1553	264/18800	0.00363655	0.0264351	0.0198705	ALOX15/ALOX15B/BIRC2/BIRC3/CITED2/CYP27B1/CYP7B1/DDX60/DHX58/ESR1/FOXP1/GPER1/HSPA1A/HSPA1B/IFIH1/IRF7/NFKBIA/NR1D1/NR4A1/NR4A2/NR4A3/OAS3/OASL/PIM1/PML/PPARG/PRAME/PTPN22/RARA/RIPK2/RNF125/RXRA/SLC46A2/TLR4/TNFAIP3	35
GO:0045834	BP	GO:0045834	positive regulation of lipid metabolic process	23/1553	153/18800	0.00364627	0.0264592	0.0198886	ABCD2/ADORA1/BMP6/CCL19/CCR7/FLT3/HTR2B/IGF1R/IRS2/LDLR/MFSD2A/NR1D1/NR4A3/PDGFRA/PPARG/PRKCE/PRKD1/PTK2B/STARD4/TGFB1/TNF/VAV2/VAV3	23
GO:0030278	BP	GO:0030278	regulation of ossification	19/1553	118/18800	0.00364907	0.0264592	0.0198886	ALOX5/BCL2/BMP6/CCL3/CCR1/CSF1/CYP27B1/DDR2/EGR2/GREM1/ISG15/KREMEN2/PHOSPHO1/PTGER4/PTK2B/S1PR1/SMAD3/SRGN/TGFB1	19
GO:0051222	BP	GO:0051222	positive regulation of protein transport	38/1553	293/18800	0.00368564	0.0266613	0.0200405	ABAT/ACHE/ACSL4/ADAM8/ADCY8/ADORA2A/AKAP5/ANKRD1/BMP6/CAMK1/CDH1/CFTR/EDEM1/FRMD4A/GIPR/GPER1/IRS2/ITGAM/MAPK8/OAZ3/PFKM/PPARG/PRKACA/PRKCE/PRKD1/PRR5L/RAPGEF3/RHOU/RUFY3/SFN/SMAD3/TGFB1/TLR2/TLR4/TNF/TREM2/TRPM2/TTN	38
GO:0006869	BP	GO:0006869	lipid transport	48/1553	391/18800	0.00368621	0.0266613	0.0200405	ABCA1/ABCA10/ABCA5/ABCA6/ABCD2/ACE/ACSL1/ANO9/APOL4/AQP9/ARL8B/ARV1/ATG9B/ATP11C/ATP8B2/BMP6/C1QTNF1/CD36/CETP/CFTR/CLU/CRH/EDN1/FURIN/GDF9/GRAMD1A/INHBA/IRS2/LDLR/LIPG/LRP1/MFSD2A/MSR1/MTTP/NFKB1/OSBPL1A/PLA2G12A/PLSCR1/PPARG/SLC27A3/SLCO2B1/STARD3/STARD4/SYK/THBS1/TNFRSF11A/UGCG/XKR4	48
GO:0019362	BP	GO:0019362	pyridine nucleotide metabolic process	8/1553	32/18800	0.00371238	0.0267162	0.0200817	IDO1/IDO2/KYNU/NAMPT/NMNAT3/PARP10/PARP9/QPRT	8
GO:0035456	BP	GO:0035456	response to interferon-beta	8/1553	32/18800	0.00371238	0.0267162	0.0200817	AIM2/IFITM1/IFNB1/IRF1/OAS1/PLSCR1/STAT1/TRIM6	8
GO:0046496	BP	GO:0046496	nicotinamide nucleotide metabolic process	8/1553	32/18800	0.00371238	0.0267162	0.0200817	IDO1/IDO2/KYNU/NAMPT/NMNAT3/PARP10/PARP9/QPRT	8
GO:0070570	BP	GO:0070570	regulation of neuron projection regeneration	8/1553	32/18800	0.00371238	0.0267162	0.0200817	HGF/IGF1R/INPP5F/KIAA0319/PRRX1/PTPRF/PTPRS/RGMA	8
GO:0009261	BP	GO:0009261	ribonucleotide catabolic process	10/1553	46/18800	0.00372992	0.0267419	0.0201011	ADA/AMPD3/DPYS/ENTPD7/HPRT1/NUDT16/PDE4B/PDE7B/PNP/UPB1	10
GO:0042269	BP	GO:0042269	regulation of natural killer cell mediated cytotoxicity	10/1553	46/18800	0.00372992	0.0267419	0.0201011	CADM1/HLA-B/HLA-F/HLA-G/IL12B/LAG3/LGALS9/PIK3R6/SERPINB9/VAV1	10
GO:1900744	BP	GO:1900744	regulation of p38MAPK cascade	10/1553	46/18800	0.00372992	0.0267419	0.0201011	DUSP1/GADD45A/GADD45B/HGF/NCF1/PTPN22/RELL2/SASH1/SPHK1/TREM2	10
GO:0002275	BP	GO:0002275	myeloid cell activation involved in immune response	16/1553	93/18800	0.00376368	0.0268501	0.0201824	ADORA2B/ANXA3/CCL3/CCR2/DNASE1L3/FES/IFI35/ITGAM/LGALS9/NR4A3/PRKCE/PTAFR/PTPN6/SUCNR1/SYK/TREM2	16
GO:0002793	BP	GO:0002793	positive regulation of peptide secretion	16/1553	93/18800	0.00376368	0.0268501	0.0201824	ABAT/ACSL4/ADCY8/ADORA1/CFTR/CRH/GABBR1/GIPR/GPER1/ILDR1/IRS2/PFKM/PRKCE/RAB8B/RASL10B/TRPM2	16
GO:0030516	BP	GO:0030516	regulation of axon extension	16/1553	93/18800	0.00376368	0.0268501	0.0201824	ARHGAP4/DISC1/KIAA0319/L1CAM/LIMK1/MAP3K13/NRP1/NTN1/PTPRS/RUFY3/SEMA3G/SEMA4C/SEMA6A/SEMA6B/SEMA7A/TRIM46	16
GO:0032273	BP	GO:0032273	positive regulation of protein polymerization	16/1553	93/18800	0.00376368	0.0268501	0.0201824	ALOX15/BAIAP2L1/BIN1/CCL26/CCR7/EVL/FES/HSPA1A/HSPA1B/MET/NCK2/NPHS1/PFN2/PRKCE/PSRC1/PTK2B	16
GO:0008625	BP	GO:0008625	extrinsic apoptotic signaling pathway via death domain receptors	15/1553	85/18800	0.00385698	0.0274476	0.0206315	ARHGEF2/ATF3/BCL2/BCL2L1/CFLAR/FAIM2/HGF/ICAM1/PMAIP1/SKIL/STK4/THBS1/TMC8/TNF/TNFAIP3	15
GO:2000177	BP	GO:2000177	regulation of neural precursor cell proliferation	15/1553	85/18800	0.00385698	0.0274476	0.0206315	CDH2/CX3CL1/DISC1/FOXO1/FZD3/ID2/INSM1/KDM2B/LHX2/LIMS2/LRRK2/NES/SMARCD3/TOX/TRIM71	15
GO:0032922	BP	GO:0032922	circadian regulation of gene expression	13/1553	69/18800	0.00387428	0.0274966	0.0206683	ARNTL2/EGR1/HNF1B/ID2/ID3/LGR4/NAMPT/NPAS2/NR1D1/NRIP1/PML/RELB/USP2	13
GO:0008202	BP	GO:0008202	steroid metabolic process	41/1553	323/18800	0.00387462	0.0274966	0.0206683	ABCA1/ABCA5/ARV1/BMP6/CEBPA/CETP/CFTR/CHST10/CRH/CYB5R1/CYP21A2/CYP27B1/CYP4V2/CYP7B1/DHCR7/DHRS2/EGR1/EPHX2/ESR1/FDFT1/FDPS/GFI1/HMGCS1/IGF1R/INSIG1/LDLR/LIPA/LSS/MSMO1/NFKB1/NR1D1/OSBPL1A/PDGFRA/PRLR/RXRA/SNAI1/SQLE/STARD3/STARD4/SULT1A1/TNF	41
GO:0007369	BP	GO:0007369	gastrulation	27/1553	190/18800	0.00387821	0.0274966	0.0206683	AMOT/COL4A2/COL7A1/CRB2/DUSP1/DUSP2/DUSP4/DUSP5/EPB41L5/EYA2/FZD7/HNF1B/INHBA/ITGA4/ITGA5/ITGB5/LAMB1/MMP15/NR4A3/PHLDB1/PHLDB2/POGLUT1/PRKACA/SMAD3/SNAI1/TAL1/TWSG1	27
GO:0043154	BP	GO:0043154	negative regulation of cysteine-type endopeptidase activity involved in apoptotic process	14/1553	77/18800	0.00389991	0.0276163	0.0207584	ADORA2A/BIRC2/BIRC3/CDKN2D/HGF/IFI6/LAMP3/NAIP/NR4A1/SERPINB9/SFN/SIAH2/THBS1/TNF	14
GO:0010001	BP	GO:0010001	glial cell differentiation	30/1553	218/18800	0.00393294	0.027816	0.0209085	ADORA2A/BIN1/C1QA/CDH2/CLCF1/CLU/CNTNAP1/CXCR4/EGR2/FA2H/GPR157/HES1/ID2/LDLR/LRP1/MYRF/NAB2/NR1D1/PRDM8/ROR1/ROR2/SUZ12/TAL1/TGFB1/TLR2/TLR4/TNF/TREM2/TSPAN2/ZNF488	30
GO:0021915	BP	GO:0021915	neural tube development	23/1553	154/18800	0.00396005	0.0279733	0.0210267	CDK20/CITED2/DZIP1L/FZD1/FZD2/FZD3/HES1/KAT2A/KDM2B/LHX2/MTHFD1/MTHFD1L/PLXNA2/PRKACA/PRKACB/RARA/RGMA/SDC4/SEMA4C/ST14/STK4/TGFB1/TRIM71	23
GO:0051897	BP	GO:0051897	positive regulation of protein kinase B signaling	19/1553	119/18800	0.00401449	0.0283231	0.0212896	ADAM8/C1QTNF1/CALCR/CCL19/CCL3/CCR7/CPNE1/CX3CL1/FERMT2/FGFR1/GCNT2/IGF1R/MET/MST1R/PIK3CA/TGFB1/THBS1/TNF/TXN	19
GO:0050673	BP	GO:0050673	epithelial cell proliferation	53/1553	443/18800	0.00405024	0.02845	0.021385	ACVRL1/AKT3/ALOX5/BMP6/BRCA2/CCL26/CDKN2B/CFLAR/COL8A2/CYP7B1/EAF2/EFNB2/EHF/ERN1/ESR1/FGFR1/FGL1/FZD7/HES1/HGF/HNF1B/HTR2B/ID2/IGFBP4/IL12B/ITGA4/LAMB1/LGR4/LIMS2/MTSS1/NR1D1/NR4A1/NR4A3/NRP1/NRP2/PPARG/PPP1R16B/PRKD1/PTPRK/ROBO1/RUNX3/SFN/SGPP2/SMAD3/STAT1/STAT5A/TGFB1/THBS1/TNF/TNFAIP3/VASH1/VASH2/ZNF703	53
GO:0035589	BP	GO:0035589	G protein-coupled purinergic nucleotide receptor signaling pathway	5/1553	14/18800	0.00405975	0.02845	0.021385	GPR171/P2RY10/P2RY11/P2RY8/PTAFR	5
GO:0051764	BP	GO:0051764	actin crosslink formation	5/1553	14/18800	0.00405975	0.02845	0.021385	AIF1/BAIAP2L1/DPYSL3/MARCKS/TNNT2	5
GO:1902043	BP	GO:1902043	positive regulation of extrinsic apoptotic signaling pathway via death domain receptors	5/1553	14/18800	0.00405975	0.02845	0.021385	ATF3/PMAIP1/SKIL/STK4/THBS1	5
GO:2000318	BP	GO:2000318	positive regulation of T-helper 17 type immune response	5/1553	14/18800	0.00405975	0.02845	0.021385	IL12B/IL23A/IL23R/NFKBID/NFKBIZ	5
GO:0048608	BP	GO:0048608	reproductive structure development	52/1553	433/18800	0.00406216	0.02845	0.021385	ACE/ADA/ADAM19/ALOX15B/ASCL2/BASP1/BCL2/BCL2L1/BIRC2/BMP6/BRCA2/CDX2/CEBPA/CITED2/COL9A3/CYP27B1/CYP7B1/E2F7/EAF2/EPAS1/ESR1/ETNK2/FOSL1/GDF9/GJB2/GREB1L/HES1/HESX1/INHBA/ITGB8/LGR4/MAMLD1/MMP19/NDP/NHLH2/NRIP1/PDGFRA/PHLDA2/PPARG/PRLR/PTPN6/RARA/RHOBTB3/ROR2/SNAI1/SOCS3/ST14/STK4/STOX2/TNFAIP6/VASH1/VASH2	52
GO:0097193	BP	GO:0097193	intrinsic apoptotic signaling pathway	38/1553	295/18800	0.00413547	0.0289282	0.0217444	ACKR3/AEN/ARHGEF2/ATP2A3/BCL2/BCL2A1/BCL2L1/BCL3/BRCA2/CDKN1A/CDKN2D/CHEK2/CLU/DAPK2/ERN1/HELLS/HIC1/HSPA1A/IFI6/LRRK2/MELK/MUC1/NBN/NCK2/PERP/PMAIP1/PML/POU4F1/PPM1F/PTPN1/RRN3/SFN/SKIL/SNAI1/TNF/TP53BP2/TRAF2/TREM2	38
GO:0001783	BP	GO:0001783	B cell apoptotic process	7/1553	26/18800	0.00419521	0.029204	0.0219518	ADA/AURKB/BCL6/FOXP1/HSH2D/IRS2/ORMDL3	7
GO:0007350	BP	GO:0007350	blastoderm segmentation	7/1553	26/18800	0.00419521	0.029204	0.0219518	BASP1/NRP1/NRP2/TDGF1/TDRD6/TDRD7/TDRKH	7
GO:0034143	BP	GO:0034143	regulation of toll-like receptor 4 signaling pathway	7/1553	26/18800	0.00419521	0.029204	0.0219518	IFI35/NINJ1/NR1D1/PELI1/PTPN22/TNFAIP3/TREM2	7
GO:0051894	BP	GO:0051894	positive regulation of focal adhesion assembly	7/1553	26/18800	0.00419521	0.029204	0.0219518	EPB41L5/FERMT2/MAP4K4/NRP1/PPM1F/SDC4/SMAD3	7
GO:0019724	BP	GO:0019724	B cell mediated immunity	30/1553	219/18800	0.00420693	0.0292501	0.0219864	BCL3/BCL6/C17orf99/C1QA/C1QC/C4A/C5/CD55/CD70/CFI/CLCF1/CLU/CR1/FCER2/FCGR2B/FCGR3A/HLA-DMA/HLA-DMB/HLA-DOB/HLA-G/INPP5D/IRF7/NBN/PTPN6/SERPING1/TFRC/TGFB1/TNF/TNFSF4/TREM2	30
GO:0014066	BP	GO:0014066	regulation of phosphatidylinositol 3-kinase signaling	18/1553	111/18800	0.00424745	0.0294962	0.0221714	CCL5/FGFR1/FLT3/GPER1/HGF/IGF1R/NCF1/PDGFRA/PIP5K1B/PPP1R16B/PRR5L/PTPN6/RGL2/ROR1/ROR2/TNF/TREM2/UNC5B	18
GO:0043434	BP	GO:0043434	response to peptide hormone	49/1553	404/18800	0.00427534	0.0296541	0.0222901	ACVR1C/ADCY8/AGTRAP/BAIAP2L1/BTG1/CFLAR/COL1A1/CPEB1/CPEB2/CYSLTR2/EDN1/EGR1/EGR2/FBN1/FOXO1/GJB2/GLP2R/GPER1/GRB10/HADH/IGF1R/INSIG1/IRS2/JAK3/KHK/LPIN2/NFKB1/NR4A1/NR4A2/NR4A3/PDE3B/PDK4/PIK3CA/PLAT/PNPLA3/PPARG/PTPN1/PTPRE/RAB8B/SESN3/SLC24A4/SLC2A8/SOCS2/SOCS3/STAT1/STAT4/STAT5A/TBC1D4/TLR2	49
GO:0001666	BP	GO:0001666	response to hypoxia	37/1553	286/18800	0.00429817	0.0297406	0.0223552	ABAT/ACE/ACVRL1/ADA/ADAM8/ADORA1/AGTRAP/AQP3/ASCL2/BCL2/BIRC2/CFLAR/CHRNA7/CITED2/CPEB1/CPEB2/CXCR4/DPP4/EDN1/EGR1/EPAS1/HILPDA/NR4A2/PLAT/PMAIP1/PML/PPARG/PRKCE/PTK2B/RYR1/SLC2A8/SMAD3/TFRC/THBS1/TLR2/TNF/TREM2	37
GO:0044403	BP	GO:0044403	biological process involved in symbiotic interaction	37/1553	286/18800	0.00429817	0.0297406	0.0223552	ARL8B/BCL2L1/CCL3/CCL5/CCR5/CD55/CD80/CD86/CLDN9/CLEC4G/CLEC4M/CR1/CSF1R/CXCR4/DYNLT1/EFNB2/HSPA1A/HSPA1B/ICAM1/IFI27/IFIT1/IFITM1/ITGA5/ITGB5/LDLR/LGALS9/LY6E/MID2/NRP1/PLSCR1/RAB9A/RRP1B/TFAP4/TFRC/TNFRSF4/TPCN1/TRIM6	37
GO:0022617	BP	GO:0022617	extracellular matrix disassembly	12/1553	62/18800	0.0043171	0.0297999	0.0223997	ADAM8/ADAMTS5/DDR2/DPP4/FSCN1/FURIN/LRP1/MMP10/MMP15/MMP19/MMP7/TGFB1	12
GO:0032731	BP	GO:0032731	positive regulation of interleukin-1 beta production	12/1553	62/18800	0.0043171	0.0297999	0.0223997	AIM2/CCL19/CCL3/CD36/EGR1/LGALS9/NLRP3/RIPK2/SMAD3/TLR4/TLR6/TNF	12
GO:0002312	BP	GO:0002312	B cell activation involved in immune response	15/1553	86/18800	0.00432346	0.029808	0.0224058	ADA/BCL3/BCL6/C17orf99/CLCF1/CR1/FCGR2B/IFNB1/NBN/PTK2B/ST3GAL1/TFRC/TGFB1/TLR4/TNFSF4	15
GO:0090092	BP	GO:0090092	regulation of transmembrane receptor protein serine/threonine kinase signaling pathway	35/1553	267/18800	0.00436293	0.0300441	0.0225833	ACVRL1/BCL9L/BMP6/C20orf27/CDKN2B/CIDEA/CITED2/CRB2/FBN1/FSTL1/FZD1/GDF9/GREM1/HES1/HSPA1A/IL17RD/INHBA/KIAA0319/LRP1/MTMR4/NBL1/PPARG/RBPMS/RGMA/SKIL/SKOR1/SMAD3/SPRED2/TGFB1/THBS1/TNFAIP6/TTK/TWSG1/ZEB1/ZNF703	35
GO:0045765	BP	GO:0045765	regulation of angiogenesis	43/1553	345/18800	0.00440095	0.0301606	0.0226708	ACVRL1/ADM2/AKT3/ALOX5/AMOT/ANXA3/BTG1/C3AR1/C5/CCR2/CHRNA7/COL4A2/CXCR4/EPN2/GADD45A/GPNMB/GREM1/HGF/HHEX/HLA-G/HSPG2/ITGA5/ITGB8/NINJ1/NRP1/PDE3B/PIK3R6/PML/PPARG/PPP1R16B/PRKD1/PTK2B/RAPGEF3/SASH1/SEMA6A/SPHK1/STAB1/STAT1/THBS1/TNF/TNFAIP3/VASH1/VASH2	43
GO:0032616	BP	GO:0032616	interleukin-13 production	6/1553	20/18800	0.00443229	0.0301606	0.0226708	IFNL1/IRF4/LGALS9/RARA/TNFSF4/TSLP	6
GO:0032656	BP	GO:0032656	regulation of interleukin-13 production	6/1553	20/18800	0.00443229	0.0301606	0.0226708	IFNL1/IRF4/LGALS9/RARA/TNFSF4/TSLP	6
GO:0032793	BP	GO:0032793	positive regulation of CREB transcription factor activity	6/1553	20/18800	0.00443229	0.0301606	0.0226708	ADCY8/CD200/LPAR5/LRP8/PRKD1/RPS6KA5	6
GO:0035455	BP	GO:0035455	response to interferon-alpha	6/1553	20/18800	0.00443229	0.0301606	0.0226708	EIF2AK2/IFIT2/IFIT3/IFITM1/LAMP3/MX2	6
GO:0039535	BP	GO:0039535	regulation of RIG-I signaling pathway	6/1553	20/18800	0.00443229	0.0301606	0.0226708	BIRC2/BIRC3/DDX60/DHX58/OASL/RNF125	6
GO:0042454	BP	GO:0042454	ribonucleoside catabolic process	6/1553	20/18800	0.00443229	0.0301606	0.0226708	ADA/APOBEC3F/APOBEC3G/APOBEC3H/ENPP4/PNP	6
GO:0043011	BP	GO:0043011	myeloid dendritic cell differentiation	6/1553	20/18800	0.00443229	0.0301606	0.0226708	CAMK4/DHRS2/IRF4/ITGB8/RELB/UBD	6
GO:0046653	BP	GO:0046653	tetrahydrofolate metabolic process	6/1553	20/18800	0.00443229	0.0301606	0.0226708	GCH1/MTHFD1/MTHFD1L/MTHFD2/MTHFS/PIPOX	6
GO:0098543	BP	GO:0098543	detection of other organism	6/1553	20/18800	0.00443229	0.0301606	0.0226708	HLA-B/NAIP/TLR1/TLR2/TLR4/TLR6	6
GO:0010522	BP	GO:0010522	regulation of calcium ion transport into cytosol	17/1553	103/18800	0.00446865	0.0303471	0.022811	BCL2/CACNA1C/CALCR/CASQ1/CX3CL1/CXCL11/CXCL9/GPER1/GRIN1/JPH4/PML/PRKACA/PRKCE/PRKD1/PTK2B/PTPN6/TRPC1	17
GO:0042391	BP	GO:0042391	regulation of membrane potential	51/1553	425/18800	0.00447026	0.0303471	0.022811	ABAT/ADORA1/ADORA2A/ADRA1A/ATP1A3/ATP1A4/ATP1B3/BCL2/BCL2L1/BIN1/CACNA1C/CACNB3/CD36/CFTR/CHRFAM7A/CHRNA7/CNTNAP1/CUX2/DMPK/DSG2/DSP/EDN1/EHD3/GABBR1/GNA11/GPD1L/GPER1/GRIK4/GRIN1/HSH2D/IFI6/KCNAB2/KCNE1/KCNE3/KCNH4/KCNK5/KCNMB3/LRRK2/PIEZO2/PKP2/PMAIP1/POPDC2/PTK2B/RNF207/SCN11A/SCN7A/SCN9A/SLC24A4/SLC4A3/TNF/TREM2	51
GO:0032612	BP	GO:0032612	interleukin-1 production	20/1553	129/18800	0.00452621	0.0306545	0.0230421	AIM2/CCL19/CCL3/CCR7/CD36/CX3CL1/EGR1/FOXP1/IL16/LGALS9/NLRP3/PML/RIPK2/SMAD3/SPHK1/TLR4/TLR6/TNF/TNFAIP3/TREM2	20
GO:0032652	BP	GO:0032652	regulation of interleukin-1 production	20/1553	129/18800	0.00452621	0.0306545	0.0230421	AIM2/CCL19/CCL3/CCR7/CD36/CX3CL1/EGR1/FOXP1/IL16/LGALS9/NLRP3/PML/RIPK2/SMAD3/SPHK1/TLR4/TLR6/TNF/TNFAIP3/TREM2	20
GO:0055001	BP	GO:0055001	muscle cell development	26/1553	183/18800	0.0045511	0.0306823	0.023063	ADRA1A/ALPK2/ALPK3/ANKRD1/BCL2/BIN1/CASQ1/CFLAR/CNTNAP1/CSRP2/EDN1/FHL2/HES1/MYH11/MYOM2/OBSL1/PDGFRA/PGM5/RYR1/SGCB/TCAP/TMOD1/TNNT2/TPM1/TTN/UCHL1	26
GO:0036475	BP	GO:0036475	neuron death in response to oxidative stress	8/1553	33/18800	0.00455165	0.0306823	0.023063	FZD1/NR4A3/SLC7A11/TLR4/TLR6/TNF/TREM2/TRPM2	8
GO:0045736	BP	GO:0045736	negative regulation of cyclin-dependent protein serine/threonine kinase activity	8/1553	33/18800	0.00455165	0.0306823	0.023063	CDKN1A/CDKN2A/CDKN2B/CDKN2D/CEBPA/HHEX/TFAP4/TNFAIP3	8
GO:1904030	BP	GO:1904030	negative regulation of cyclin-dependent protein kinase activity	8/1553	33/18800	0.00455165	0.0306823	0.023063	CDKN1A/CDKN2A/CDKN2B/CDKN2D/CEBPA/HHEX/TFAP4/TNFAIP3	8
GO:0008277	BP	GO:0008277	regulation of G protein-coupled receptor signaling pathway	21/1553	138/18800	0.0046026	0.0309532	0.0232666	ADA/CALCR/CCL5/DYNLT1/EDN1/GIPR/GNG7/GPER1/HTR2B/MET/MGLL/PDE4B/PDE6G/RGS1/RGS13/RGS14/RGS16/RGS18/RGS6/RGS9/SLC24A4	21
GO:0042552	BP	GO:0042552	myelination	21/1553	138/18800	0.0046026	0.0309532	0.0232666	ABCD2/AMIGO1/CLU/CMTM8/CNTNAP1/CTSC/CXCR4/EGR2/FA2H/HEXB/HGF/MPZ/MYRF/NAB2/ORMDL3/RARA/TG/TLR2/TNF/TSPAN2/ZNF488	21
GO:2000377	BP	GO:2000377	regulation of reactive oxygen species metabolic process	22/1553	147/18800	0.00464412	0.0311959	0.023449	ABCD2/ALOX5/BCL2/BIRC2/CD36/CDKN1A/CFLAR/DUOXA1/DUOXA2/FOXO1/GADD45A/GCH1/GRIN1/ITGAM/PTK2B/SLC5A3/SYK/TGFB1/THBS1/TLR4/TLR6/TNF	22
GO:1903169	BP	GO:1903169	regulation of calcium ion transmembrane transport	23/1553	156/18800	0.00465557	0.0312363	0.0234794	BIN1/CACNA1C/CACNB1/CACNB3/CALCR/CASQ1/CX3CL1/CXCL11/CXCL9/EHD3/GEM/GPER1/JPH4/PDE4B/PRKACA/PRKCE/PRKD1/PTK2B/PTPN6/RRAD/STAC/TRPC1/TSPAN13	23
GO:0061458	BP	GO:0061458	reproductive system development	52/1553	436/18800	0.00466544	0.0312447	0.0234857	ACE/ADA/ADAM19/ALOX15B/ASCL2/BASP1/BCL2/BCL2L1/BIRC2/BMP6/BRCA2/CDX2/CEBPA/CITED2/COL9A3/CYP27B1/CYP7B1/E2F7/EAF2/EPAS1/ESR1/ETNK2/FOSL1/GDF9/GJB2/GREB1L/HES1/HESX1/INHBA/ITGB8/LGR4/MAMLD1/MMP19/NDP/NHLH2/NRIP1/PDGFRA/PHLDA2/PPARG/PRLR/PTPN6/RARA/RHOBTB3/ROR2/SNAI1/SOCS3/ST14/STK4/STOX2/TNFAIP6/VASH1/VASH2	52
GO:0014033	BP	GO:0014033	neural crest cell differentiation	16/1553	95/18800	0.00466863	0.0312447	0.0234857	ANXA6/CDH2/CITED2/EDN1/EFNB1/GDNF/HES1/HTR2B/NRP1/NRP2/RADIL/SEMA3G/SEMA4C/SEMA6A/SEMA6B/SEMA7A	16
GO:0006814	BP	GO:0006814	sodium ion transport	33/1553	249/18800	0.00467312	0.0312447	0.0234857	ASIC3/ATP1A3/ATP1A4/ATP1B3/DMPK/EDN1/FXYD2/FXYD6/GPD1L/KCNE3/PKP2/PRKCE/SCN11A/SCN7A/SCN9A/SCNN1D/SHROOM2/SIK1/SLC12A3/SLC22A4/SLC22A5/SLC24A4/SLC38A1/SLC38A6/SLC5A3/SLC5A6/SLC6A11/SLC6A12/SLC6A13/SLC9A9/SLC9B2/TPCN1/TRPM2	33
GO:0010518	BP	GO:0010518	positive regulation of phospholipase activity	11/1553	55/18800	0.004754	0.0317117	0.0238368	ADRA1A/CCL5/CD86/ESR1/FGFR1/GPR55/HTR2B/PDGFRA/PLCB2/PTAFR/TXK	11
GO:0048008	BP	GO:0048008	platelet-derived growth factor receptor signaling pathway	11/1553	55/18800	0.004754	0.0317117	0.0238368	CSRNP1/LRP1/NDRG4/NR4A3/NRP1/PDGFRA/PDGFRL/PLAT/PTGIR/PTPN1/RGS14	11
GO:0007596	BP	GO:0007596	blood coagulation	30/1553	221/18800	0.00480341	0.0320042	0.0240566	ABAT/ADORA2A/ADTRP/C1QTNF1/CD36/EDN1/ENPP4/F13A1/GP1BA/PDGFRA/PIK3CA/PLAT/PLSCR1/PROC/PROS1/PTPN6/SERPING1/SLC7A11/SYK/TEC/TFPI/TFPI2/THBS1/TLR4/TSPAN32/TXK/VAV1/VAV2/VAV3/VCL	30
GO:0006887	BP	GO:0006887	exocytosis	44/1553	357/18800	0.00490535	0.0326456	0.0245387	ADORA2A/ADORA2B/ADRA1A/ANXA3/APBA1/ARL8B/BACE1/CCL3/CCL5/CCR1/CCR2/CFTR/EXOC3L4/FCGR2B/FES/HLA-F/ITGAM/LGALS9/LRRK2/MICAL3/MYO1G/NR4A3/PFN2/PRRT2/PTAFR/RAB2B/RAB3IP/RAB8B/RAB9A/SCFD2/SCIN/SCRN1/SDC4/SLC17A9/SNAP25/SNPH/STX11/STX3/SYK/SYNGR1/SYNGR3/SYT6/SYTL3/TNFAIP2	44
GO:0045453	BP	GO:0045453	bone resorption	12/1553	63/18800	0.00494102	0.0328449	0.0246886	ADAM8/CSF1R/GPR55/INPP5D/PDK4/PTK2B/S1PR1/SYK/TFRC/TNFAIP3/TNFRSF11A/TNFRSF11B	12
GO:1903556	BP	GO:1903556	negative regulation of tumor necrosis factor superfamily cytokine production	14/1553	79/18800	0.00495088	0.0328725	0.0247093	BCL3/CD274/CHRNA7/CIDEA/CLEC4A/CX3CL1/GPNMB/LGALS9/PTPN22/PTPN6/RARA/TLR4/TNFAIP3/TREM2	14
GO:0002064	BP	GO:0002064	epithelial cell development	28/1553	203/18800	0.00505136	0.0335009	0.0251817	BMP6/CCM2/CDH2/CXCR4/EPB41L5/ESR1/FASN/FOSL2/ICAM1/INSM1/KLF5/MARVELD2/MET/NOTCH4/NPHS1/PODXL/PPP1R16B/PROC/RAPGEF3/RARA/RILPL1/ROBO4/SFN/ST14/TJP3/TMOD1/TNF/VCL	28
GO:0061028	BP	GO:0061028	establishment of endothelial barrier	10/1553	48/18800	0.00514826	0.034065	0.0256056	FASN/ICAM1/MARVELD2/PPP1R16B/PROC/RAPGEF3/ROBO4/TJP3/TNF/VCL	10
GO:1903426	BP	GO:1903426	regulation of reactive oxygen species biosynthetic process	10/1553	48/18800	0.00514826	0.034065	0.0256056	ABCD2/ALOX5/CD36/CFLAR/DUOXA1/DUOXA2/GRIN1/SLC5A3/TLR4/TLR6	10
GO:0006942	BP	GO:0006942	regulation of striated muscle contraction	16/1553	96/18800	0.00518351	0.0342195	0.0257218	ADORA1/ADRA1A/BIN1/CACNA1C/CASQ1/DMPK/DSG2/DSP/EHD3/MYH7/NR4A1/PDE4B/PKP2/PRKACA/RNF207/TNNI1	16
GO:0046330	BP	GO:0046330	positive regulation of JNK cascade	16/1553	96/18800	0.00518351	0.0342195	0.0257218	CCL19/CCR7/DIXDC1/FCGR2B/FZD7/GADD45A/GADD45B/NAIP/NCF1/PTK2B/RASSF2/RIPK2/TLR4/TNF/TRAF1/TRAF2	16
GO:0002710	BP	GO:0002710	negative regulation of T cell mediated immunity	7/1553	27/18800	0.00526628	0.0344887	0.0259242	CLEC4G/FCGR2B/HLA-F/HLA-G/IFNB1/IL4I1/IL7R	7
GO:0010875	BP	GO:0010875	positive regulation of cholesterol efflux	7/1553	27/18800	0.00526628	0.0344887	0.0259242	ABCA1/EEPD1/LRP1/NFKBIA/PPARG/RXRA/TREM2	7
GO:0032607	BP	GO:0032607	interferon-alpha production	7/1553	27/18800	0.00526628	0.0344887	0.0259242	IFIH1/IRF7/PTPRS/RIPK2/STAT1/TLR4/TLR7	7
GO:0032647	BP	GO:0032647	regulation of interferon-alpha production	7/1553	27/18800	0.00526628	0.0344887	0.0259242	IFIH1/IRF7/PTPRS/RIPK2/STAT1/TLR4/TLR7	7
GO:0036037	BP	GO:0036037	CD8-positive	alpha-beta T cell activation	7/1553	27/18800	0.00526628	0.0344887	0.0259242	BCL2/CD274/CLEC4A/IRF1/PTPN22/RUNX3/TOX	7
GO:0039529	BP	GO:0039529	RIG-I signaling pathway	7/1553	27/18800	0.00526628	0.0344887	0.0259242	BIRC2/BIRC3/DDX60/DHX58/OAS3/OASL/RNF125	7
GO:1903055	BP	GO:1903055	positive regulation of extracellular matrix organization	7/1553	27/18800	0.00526628	0.0344887	0.0259242	CFLAR/DDR2/FSCN1/PHLDB1/PHLDB2/SMAD3/TGFB1	7
GO:0045429	BP	GO:0045429	positive regulation of nitric oxide biosynthetic process	9/1553	41/18800	0.0054392	0.0354806	0.0266697	AIF1/CD36/CLU/EDN1/PTK2B/SMAD3/TLR4/TLR6/TNF	9
GO:0071548	BP	GO:0071548	response to dexamethasone	9/1553	41/18800	0.0054392	0.0354806	0.0266697	ACE/CFLAR/EDN1/GJB2/IGF1R/PIK3CA/PLAT/PTAFR/TFAP4	9
GO:0007272	BP	GO:0007272	ensheathment of neurons	21/1553	140/18800	0.00544859	0.0354806	0.0266697	ABCD2/AMIGO1/CLU/CMTM8/CNTNAP1/CTSC/CXCR4/EGR2/FA2H/HEXB/HGF/MPZ/MYRF/NAB2/ORMDL3/RARA/TG/TLR2/TNF/TSPAN2/ZNF488	21
GO:0008366	BP	GO:0008366	axon ensheathment	21/1553	140/18800	0.00544859	0.0354806	0.0266697	ABCD2/AMIGO1/CLU/CMTM8/CNTNAP1/CTSC/CXCR4/EGR2/FA2H/HEXB/HGF/MPZ/MYRF/NAB2/ORMDL3/RARA/TG/TLR2/TNF/TSPAN2/ZNF488	21
GO:0045089	BP	GO:0045089	positive regulation of innate immune response	21/1553	140/18800	0.00544859	0.0354806	0.0266697	ADAM8/AIM2/CADM1/CCL5/HLA-F/HLA-G/IFI35/IFNB1/IL12B/IRF7/LAG3/NLRC5/PARP9/PLSCR1/SYK/TLR4/TRIM6/TXK/VAV1/ZBP1/ZNFX1	21
GO:0003229	BP	GO:0003229	ventricular cardiac muscle tissue development	11/1553	56/18800	0.00548431	0.0355923	0.0267537	DSG2/DSP/ID2/LY6E/MYH7/PKP2/POU4F1/TGFB1/TNNI1/TNNT2/TPM1	11
GO:0050879	BP	GO:0050879	multicellular organismal movement	11/1553	56/18800	0.00548431	0.0355923	0.0267537	CASQ1/DMPK/MAP1A/MYH7/NR4A1/RCSD1/STAC/SYNM/TCAP/TNF/TNNI1	11
GO:0050881	BP	GO:0050881	musculoskeletal movement	11/1553	56/18800	0.00548431	0.0355923	0.0267537	CASQ1/DMPK/MAP1A/MYH7/NR4A1/RCSD1/STAC/SYNM/TCAP/TNF/TNNI1	11
GO:0050918	BP	GO:0050918	positive chemotaxis	12/1553	64/18800	0.00563475	0.0365274	0.0274566	CCL3/CCL5/CCR4/CX3CL1/GDNF/GPNMB/HGF/IL16/MET/NRP1/S1PR1/SMAD3	12
GO:0030852	BP	GO:0030852	regulation of granulocyte differentiation	5/1553	15/18800	0.00567989	0.0365318	0.0274598	C1QC/EVI2B/INPP5D/RARA/TRIB1	5
GO:0032488	BP	GO:0032488	Cdc42 protein signal transduction	5/1553	15/18800	0.00567989	0.0365318	0.0274598	ABCA1/NRP1/NTN1/RHOU/RHOV	5
GO:0032725	BP	GO:0032725	positive regulation of granulocyte macrophage colony-stimulating factor production	5/1553	15/18800	0.00567989	0.0365318	0.0274598	CD80/IL12B/IL23A/IL23R/SYK	5
GO:0051956	BP	GO:0051956	negative regulation of amino acid transport	5/1553	15/18800	0.00567989	0.0365318	0.0274598	ABAT/ADORA1/GABBR1/SLC43A1/TNF	5
GO:0071639	BP	GO:0071639	positive regulation of monocyte chemotactic protein-1 production	5/1553	15/18800	0.00567989	0.0365318	0.0274598	LGALS9/MCOLN2/OAS1/OAS3/SYK	5
GO:1902287	BP	GO:1902287	semaphorin-plexin signaling pathway involved in axon guidance	5/1553	15/18800	0.00567989	0.0365318	0.0274598	ECE1/EDN1/NRP1/PLXNA2/PLXNC1	5
GO:1902563	BP	GO:1902563	regulation of neutrophil activation	5/1553	15/18800	0.00567989	0.0365318	0.0274598	FCGR2B/ITGAM/PTAFR/SYK/TNF	5
GO:0007252	BP	GO:0007252	I-kappaB phosphorylation	6/1553	21/18800	0.00577775	0.0369134	0.0277467	CX3CL1/TLR2/TLR4/TLR7/TNF/TRAF2	6
GO:0010878	BP	GO:0010878	cholesterol storage	6/1553	21/18800	0.00577775	0.0369134	0.0277467	ABCA1/CD36/MSR1/PPARG/STARD4/TREM2	6
GO:0032727	BP	GO:0032727	positive regulation of interferon-alpha production	6/1553	21/18800	0.00577775	0.0369134	0.0277467	IFIH1/IRF7/RIPK2/STAT1/TLR4/TLR7	6
GO:0038083	BP	GO:0038083	peptidyl-tyrosine autophosphorylation	6/1553	21/18800	0.00577775	0.0369134	0.0277467	ACE/GREM1/IGF1R/PTK2B/TEC/TXK	6
GO:0071636	BP	GO:0071636	positive regulation of transforming growth factor beta production	6/1553	21/18800	0.00577775	0.0369134	0.0277467	CD200/CX3CL1/FURIN/LGALS9/SMAD3/THBS1	6
GO:0150146	BP	GO:0150146	cell junction disassembly	6/1553	21/18800	0.00577775	0.0369134	0.0277467	C1QA/C1QC/CX3CL1/ITGAM/MAP4K4/TREM2	6
GO:0002244	BP	GO:0002244	hematopoietic progenitor cell differentiation	19/1553	123/18800	0.00579202	0.0369635	0.0277844	ACE/ACP6/ARL11/BCL2/CITED2/CSF1R/EIF2AK2/FLT3/HERC6/HES1/INHBA/LMBR1L/MYB/PDGFRA/PTPN6/RRS1/TAL1/TGFB1/TMEM91	19
GO:1990845	BP	GO:1990845	adaptive thermogenesis	23/1553	159/18800	0.00588718	0.0375291	0.0282095	ACHE/ACSL1/ADAMTS5/CCR2/CD36/CIDEA/CMKLR1/CXCR4/EPAS1/G0S2/GATM/GRB10/HADH/IGF1R/IL15/IRF4/LGR4/NR1D1/PEMT/PRLR/SCD/SYK/TLR4	23
GO:1901342	BP	GO:1901342	regulation of vasculature development	43/1553	351/18800	0.00597377	0.038039	0.0285928	ACVRL1/ADM2/AKT3/ALOX5/AMOT/ANXA3/BTG1/C3AR1/C5/CCR2/CHRNA7/COL4A2/CXCR4/EPN2/GADD45A/GPNMB/GREM1/HGF/HHEX/HLA-G/HSPG2/ITGA5/ITGB8/NINJ1/NRP1/PDE3B/PIK3R6/PML/PPARG/PPP1R16B/PRKD1/PTK2B/RAPGEF3/SASH1/SEMA6A/SPHK1/STAB1/STAT1/THBS1/TNF/TNFAIP3/VASH1/VASH2	43
GO:0051489	BP	GO:0051489	regulation of filopodium assembly	10/1553	49/18800	0.00599994	0.0381087	0.0286452	AGRN/CCR7/DPYSL3/FSCN1/NRP1/PALM/PPP1R16B/RAB3IP/TENM2/TRPM2	10
GO:0001776	BP	GO:0001776	leukocyte homeostasis	15/1553	89/18800	0.00600478	0.0381087	0.0286452	ADA/BCL2/CCR2/FLT3/IL2RA/JAK3/LGALS9/PDE4B/PMAIP1/SKIL/SLC40A1/SLC46A2/SLC7A11/TNFAIP3/TNFSF13B	15
GO:0051591	BP	GO:0051591	response to cAMP	15/1553	89/18800	0.00600478	0.0381087	0.0286452	AQP9/BIRC2/CFTR/COL1A1/DUOX1/DUOX2/FOSB/FOSL1/KCNE1/MMP19/PLAT/PTAFR/PTK2B/RAPGEF3/STAT1	15
GO:0060560	BP	GO:0060560	developmental growth involved in morphogenesis	31/1553	234/18800	0.00601123	0.0381087	0.0286452	ARHGAP4/BCL11A/CPNE1/CSF1/CXCR4/DISC1/EDN1/EFNA5/EPB41L5/ESR1/HNF1B/ITGA4/KIAA0319/L1CAM/LHX2/LIMK1/LPAR3/MAP3K13/NRP1/NRP2/NTN1/PTPRS/RUFY3/S1PR1/SEMA3G/SEMA4C/SEMA6A/SEMA6B/SEMA7A/TRIM46/VCL	31
GO:0007188	BP	GO:0007188	adenylate cyclase-modulating G protein-coupled receptor signaling pathway	32/1553	244/18800	0.00617246	0.0390877	0.0293811	ABCA1/ADCY8/ADM2/ADORA1/ADORA2A/ADORA2B/ADRA1A/AKAP5/CALCR/CXCL11/CXCL9/EDN1/GABBR1/GIPR/GLP2R/GNA11/GPER1/GPR157/GPR176/GPR65/LGR4/LPAR3/MARCO/PALM/PDE4B/PRKACB/PTGER4/PTGIR/PTHLH/RGS1/S1PR1/S1PR5	32
GO:0021782	BP	GO:0021782	glial cell development	18/1553	115/18800	0.00619885	0.0392117	0.0294743	ADORA2A/C1QA/CLU/CNTNAP1/FA2H/LDLR/LRP1/MYRF/NR1D1/PRDM8/ROR1/ROR2/TLR2/TLR4/TNF/TREM2/TSPAN2/ZNF488	18
GO:0030500	BP	GO:0030500	regulation of bone mineralization	14/1553	81/18800	0.00621915	0.0392969	0.0295383	ALOX5/BMP6/CCL3/CCR1/CYP27B1/DDR2/GREM1/ISG15/PHOSPHO1/PTK2B/S1PR1/SMAD3/SRGN/TGFB1	14
GO:0007389	BP	GO:0007389	pattern specification process	54/1553	463/18800	0.00627272	0.0395918	0.02976	ACVRL1/ARC/ASPH/AXIN2/BASP1/C1QA/CCDC103/CDK20/CDX2/CITED2/CRB2/DNAI2/DYNC2H1/DZIP1L/EDN1/EFNB1/EGR2/EPB41L5/GDNF/GREM1/GRSF1/HES1/HES4/HHEX/HNF1B/ITGAM/KAT2A/KDM2B/LHX2/MAFB/MEIS1/NBL1/NDRG4/NEK8/NRP1/NRP2/PCSK5/PGAP1/PLXNA2/POGLUT1/PRKACA/PRKACB/RNF207/ROBO1/ROR2/SMAD3/SMARCD3/SNAI1/TCAP/TDGF1/TDRD6/TDRD7/TDRKH/ZEB1	54
GO:0046683	BP	GO:0046683	response to organophosphorus	19/1553	124/18800	0.00632475	0.0398764	0.0299739	AQP9/BIRC2/CFTR/CIB2/COL1A1/DUOX1/DUOX2/FOSB/FOSL1/KCNE1/MMP19/P2RY11/PLAT/PTAFR/PTK2B/RAPGEF3/RYR3/SSH1/STAT1	19
GO:0032732	BP	GO:0032732	positive regulation of interleukin-1 production	13/1553	73/18800	0.00636269	0.0400717	0.0301207	AIM2/CCL19/CCL3/CD36/EGR1/IL16/LGALS9/NLRP3/RIPK2/SMAD3/TLR4/TLR6/TNF	13
GO:0097305	BP	GO:0097305	response to alcohol	31/1553	235/18800	0.00639272	0.0401381	0.0301706	ABAT/ACE/ADCY8/BCL2L1/BIRC2/CCL19/CCL3/CCR5/CCR7/CDH1/CFTR/EFNA5/FOSB/FOSL1/GABBR1/GRAMD1A/GRIN1/IGF1R/INHBA/LRP8/MAP4K1/PRKCE/PTGER4/PTK2B/RARA/ST6GAL1/TBXAS1/TGFB1/TNF/TNFSF4/XRN1	31
GO:0030048	BP	GO:0030048	actin filament-based movement	20/1553	133/18800	0.00639527	0.0401381	0.0301706	ADORA1/BIN1/CACNA1C/DSG2/DSP/EPB41L5/EPDR1/GPD1L/KCNE1/KCNE3/LIMCH1/MYH7/MYO1G/MYO7B/PDE4B/PIK3CA/PKP2/RNF207/TNNT2/TPM1	20
GO:0042446	BP	GO:0042446	hormone biosynthetic process	12/1553	65/18800	0.00640356	0.0401381	0.0301706	BMP6/CYP21A2/CYP27B1/DHCR7/DUOX1/DUOX2/EGR1/GFI1/IGF1R/NFKB1/STARD3/TG	12
GO:0045687	BP	GO:0045687	positive regulation of glial cell differentiation	9/1553	42/18800	0.00642593	0.0401381	0.0301706	BIN1/CLCF1/CXCR4/EGR2/HES1/ID2/TGFB1/TLR2/ZNF488	9
GO:0002291	BP	GO:0002291	T cell activation via T cell receptor contact with antigen bound to MHC molecule on antigen presenting cell	4/1553	10/18800	0.0064919	0.0401381	0.0301706	FGL2/HLA-DMB/ICAM1/LGALS9	4
GO:0002934	BP	GO:0002934	desmosome organization	4/1553	10/18800	0.0064919	0.0401381	0.0301706	DSG2/DSP/PERP/PKP2	4
GO:0009128	BP	GO:0009128	purine nucleoside monophosphate catabolic process	4/1553	10/18800	0.0064919	0.0401381	0.0301706	ADA/AMPD3/HPRT1/PNP	4
GO:0009169	BP	GO:0009169	purine ribonucleoside monophosphate catabolic process	4/1553	10/18800	0.0064919	0.0401381	0.0301706	ADA/AMPD3/HPRT1/PNP	4
GO:0009396	BP	GO:0009396	folic acid-containing compound biosynthetic process	4/1553	10/18800	0.0064919	0.0401381	0.0301706	GCH1/MTHFD1/MTHFD1L/MTHFS	4
GO:0015911	BP	GO:0015911	long-chain fatty acid import across plasma membrane	4/1553	10/18800	0.0064919	0.0401381	0.0301706	ACSL1/CD36/IRS2/THBS1	4
GO:0035999	BP	GO:0035999	tetrahydrofolate interconversion	4/1553	10/18800	0.0064919	0.0401381	0.0301706	MTHFD1/MTHFD1L/MTHFD2/MTHFS	4
GO:0048755	BP	GO:0048755	branching morphogenesis of a nerve	4/1553	10/18800	0.0064919	0.0401381	0.0301706	BCL11A/LRRK2/MAP3K13/RERE	4
GO:0070099	BP	GO:0070099	regulation of chemokine-mediated signaling pathway	4/1553	10/18800	0.0064919	0.0401381	0.0301706	CCL5/EDN1/ROBO1/TREM2	4
GO:0071389	BP	GO:0071389	cellular response to mineralocorticoid stimulus	4/1553	10/18800	0.0064919	0.0401381	0.0301706	ACE/EDN1/GPER1/IGF1R	4
GO:1901203	BP	GO:1901203	positive regulation of extracellular matrix assembly	4/1553	10/18800	0.0064919	0.0401381	0.0301706	PHLDB1/PHLDB2/SMAD3/TGFB1	4
GO:1903980	BP	GO:1903980	positive regulation of microglial cell activation	4/1553	10/18800	0.0064919	0.0401381	0.0301706	CCL3/CTSC/LRRK2/TREM2	4
GO:2000109	BP	GO:2000109	regulation of macrophage apoptotic process	4/1553	10/18800	0.0064919	0.0401381	0.0301706	CCR5/CDKN2A/IRF7/ST6GAL1	4
GO:0031342	BP	GO:0031342	negative regulation of cell killing	7/1553	28/18800	0.00652996	0.0402868	0.0302824	FCGR2B/HLA-B/HLA-F/HLA-G/IL7R/LGALS9/SERPINB9	7
GO:0072539	BP	GO:0072539	T-helper 17 cell differentiation	7/1553	28/18800	0.00652996	0.0402868	0.0302824	ENTPD7/IL12B/IL23A/IL23R/IRF4/NFKBID/NFKBIZ	7
GO:0050817	BP	GO:0050817	coagulation	30/1553	226/18800	0.0066122	0.0407504	0.0306309	ABAT/ADORA2A/ADTRP/C1QTNF1/CD36/EDN1/ENPP4/F13A1/GP1BA/PDGFRA/PIK3CA/PLAT/PLSCR1/PROC/PROS1/PTPN6/SERPING1/SLC7A11/SYK/TEC/TFPI/TFPI2/THBS1/TLR4/TSPAN32/TXK/VAV1/VAV2/VAV3/VCL	30
GO:0030073	BP	GO:0030073	insulin secretion	25/1553	179/18800	0.00663211	0.0408293	0.0306902	ABAT/ACSL4/ACVR1C/ADCY8/ALOX5/CCL5/CFTR/EFNA5/GIPR/GPER1/HADH/HMGN3/HNF1B/IRS2/KLF7/MAFA/NR1D1/PFKM/PIM3/PRKCE/SLC16A1/SLC9B2/SNAP25/TNF/TRPM2	25
GO:1901658	BP	GO:1901658	glycosyl compound catabolic process	8/1553	35/18800	0.0066588	0.0409498	0.0307808	ADA/APOBEC3F/APOBEC3G/APOBEC3H/ENPP4/FUCA1/PNP/UPB1	8
GO:0072331	BP	GO:0072331	signal transduction by p53 class mediator	24/1553	170/18800	0.00675177	0.0414772	0.0311772	AEN/ANKRD1/AURKB/BCL2/BCL3/BRCA2/CDKN1A/CHEK2/DYRK3/E2F7/HIC1/MUC1/NBN/PERP/PMAIP1/PML/POU4F1/RRN3/RRS1/SNAI1/SPRED2/TFAP4/TP53BP2/USP2	24
GO:0071695	BP	GO:0071695	anatomical structure maturation	32/1553	246/18800	0.00695467	0.0424682	0.0319221	ACVRL1/AGRN/BCL11A/BCL2/BRCA2/C1QA/CABYR/CCL19/CEBPA/CFTR/CX3CL1/EDN1/EPAS1/GREM1/HES1/IL15/LRRK2/MAP3K13/NR4A2/PHOSPHO1/PPARG/PRKACA/PTK2B/RERE/RND1/RYR1/S1PR1/SLC24A4/TAL1/TDRD6/TDRD7/TDRKH	32
GO:0009749	BP	GO:0009749	response to glucose	26/1553	189/18800	0.00695554	0.0424682	0.0319221	ACE/ACVR1C/ADCY8/CFTR/EFNA5/EGR1/ERN1/GIPR/GPER1/HMGN3/HNF1B/ICAM1/IGF1R/IRS2/KHK/KLF7/MAFA/NR1D1/PIK3CA/PIM3/PRKACA/PRKCE/PTK2B/SLC9B2/THBS1/TREM2	26
GO:0001913	BP	GO:0001913	T cell mediated cytotoxicity	10/1553	50/18800	0.00695739	0.0424682	0.0319221	CTSC/FCGR2B/HLA-B/HLA-F/HLA-G/HPRT1/IL12B/IL23A/IL23R/IL7R	10
GO:0002715	BP	GO:0002715	regulation of natural killer cell mediated immunity	10/1553	50/18800	0.00695739	0.0424682	0.0319221	CADM1/HLA-B/HLA-F/HLA-G/IL12B/LAG3/LGALS9/PIK3R6/SERPINB9/VAV1	10
GO:0038084	BP	GO:0038084	vascular endothelial growth factor signaling pathway	10/1553	50/18800	0.00695739	0.0424682	0.0319221	FLT3/IL12B/NRP1/NRP2/PDGFRA/PIK3CA/PRKD1/PTP4A3/ROBO1/SEMA6A	10
GO:1903053	BP	GO:1903053	regulation of extracellular matrix organization	10/1553	50/18800	0.00695739	0.0424682	0.0319221	ADTRP/CFLAR/DDR2/DPP4/FSCN1/LRP1/PHLDB1/PHLDB2/SMAD3/TGFB1	10
GO:1990830	BP	GO:1990830	cellular response to leukemia inhibitory factor	16/1553	99/18800	0.00701064	0.0427478	0.0321323	ADAM23/BSPRY/GFPT2/HELLS/ICAM1/ILDR1/KLF5/MCF2/NRP2/PML/PTP4A3/RFX2/RNF125/SOCS3/SYNGR1/TFRC	16
GO:0034765	BP	GO:0034765	regulation of ion transmembrane transport	55/1553	476/18800	0.00704726	0.0429256	0.0322659	AMIGO1/ANO9/ARC/ATP1B3/BIN1/CACNA1A/CACNA1C/CACNA2D4/CACNB1/CACNB3/CALCR/CASQ1/CATSPER1/CCR2/CFTR/CLIC6/CRH/CX3CL1/CXCL11/CXCL9/EDN1/EHD3/FXYD2/FXYD6/GEM/GPD1L/GPER1/JPH4/KCNA3/KCNA6/KCNAB2/KCNE1/KCNE3/KCNH4/KCNK5/KCNS1/PDE4B/PRKACA/PRKCE/PRKD1/PTAFR/PTK2B/PTPN6/RNF207/RRAD/SCN11A/SCN7A/SCN9A/SLC43A1/STAC/TNF/TPCN1/TREM2/TRPC1/TSPAN13	55
GO:0002637	BP	GO:0002637	regulation of immunoglobulin production	13/1553	74/18800	0.00714978	0.043458	0.0326661	BCL6/C17orf99/CD86/CLCF1/CR1/FCGR2B/SASH3/TFRC/TGFB1/TNF/TNFRSF4/TNFSF4/TRAF2	13
GO:0140115	BP	GO:0140115	export across plasma membrane	13/1553	74/18800	0.00714978	0.043458	0.0326661	ABCA1/ATP1A3/ATP1A4/ATP1B3/FXYD2/KCNE1/KCNE3/KCNK5/SLC22A5/SLC24A4/SLC35G1/SLC40A1/SLC47A1	13
GO:0006584	BP	GO:0006584	catecholamine metabolic process	11/1553	58/18800	0.00720837	0.0436756	0.0328296	ABAT/ALDH2/AOC2/EPAS1/GCH1/HPRT1/INSM1/ITGAM/LY6E/NR4A2/SULT1A1	11
GO:0009712	BP	GO:0009712	catechol-containing compound metabolic process	11/1553	58/18800	0.00720837	0.0436756	0.0328296	ABAT/ALDH2/AOC2/EPAS1/GCH1/HPRT1/INSM1/ITGAM/LY6E/NR4A2/SULT1A1	11
GO:0048010	BP	GO:0048010	vascular endothelial growth factor receptor signaling pathway	11/1553	58/18800	0.00720837	0.0436756	0.0328296	EPN2/GRB10/HHEX/ITGA5/NRP1/PRKD1/PTK2B/PTPN1/TMEM204/VAV1/VAV2	11
GO:0010517	BP	GO:0010517	regulation of phospholipase activity	12/1553	66/18800	0.00725287	0.0437149	0.0328592	ADRA1A/CCL5/CD86/ESR1/FGFR1/GPR55/HTR2B/LRP1/PDGFRA/PLCB2/PTAFR/TXK	12
GO:0010812	BP	GO:0010812	negative regulation of cell-substrate adhesion	12/1553	66/18800	0.00725287	0.0437149	0.0328592	ACVRL1/BCL6/CDKN2A/COL1A1/CX3CL1/EFNA5/FZD7/GBP1/GCNT2/MAP4K4/PHLDB2/THBS1	12
GO:0032835	BP	GO:0032835	glomerulus development	12/1553	66/18800	0.00725287	0.0437149	0.0328592	BASP1/BCL2/CFLAR/EGR1/HES1/LGR4/MTSS1/NID1/NPHS1/PDGFRA/PODXL/WWTR1	12
GO:0046847	BP	GO:0046847	filopodium assembly	12/1553	66/18800	0.00725287	0.0437149	0.0328592	AGRN/CCR7/DPYSL3/FGD3/FSCN1/NRP1/PALM/PPP1R16B/RAB3IP/SPEF1/TENM2/TRPM2	12
GO:0070265	BP	GO:0070265	necrotic cell death	12/1553	66/18800	0.00725287	0.0437149	0.0328592	ARHGEF2/ATG9B/BIRC2/BIRC3/CFLAR/MLKL/NINJ1/PELI1/SLC6A13/TNF/TRAF2/ZBP1	12
GO:0010638	BP	GO:0010638	positive regulation of organelle organization	56/1553	487/18800	0.00726132	0.04372	0.032863	ALOX15/ARHGEF15/AURKB/BAIAP2L1/BIN1/CCL26/CCR7/CDK2/CDT1/CEP135/CX3CL1/DDHD1/DNMT1/EDN1/ESPL1/EVL/FERMT2/FES/FSCN1/GPER1/GPR65/HSPA1A/HSPA1B/LIMCH1/LIMK1/MAPK8/MET/MTSS1/NBN/NCAPH/NCK2/NEK2/NES/NPHS1/NRP1/PFN2/PMAIP1/PML/PPM1F/PRKCE/PRRT2/PSRC1/PTK2B/RAPGEF3/SCIN/SDC4/SMAD3/SPAG5/SPHK1/SYNPO/SYNPO2/TNF/TNFSF10/TPM1/TREM2/WHAMM	56
GO:0045638	BP	GO:0045638	negative regulation of myeloid cell differentiation	15/1553	91/18800	0.00739244	0.0442199	0.0332388	C1QC/CCL3/FBN1/GPR171/GPR55/INHBA/INPP5D/MAFB/MEIS1/NFKBIA/PTK2B/RARA/TLR4/TNFAIP6/TRIB1	15
GO:0090277	BP	GO:0090277	positive regulation of peptide hormone secretion	15/1553	91/18800	0.00739244	0.0442199	0.0332388	ABAT/ACSL4/ADCY8/CFTR/CRH/GABBR1/GIPR/GPER1/ILDR1/IRS2/PFKM/PRKCE/RAB8B/RASL10B/TRPM2	15
GO:0001919	BP	GO:0001919	regulation of receptor recycling	6/1553	22/18800	0.00739818	0.0442199	0.0332388	ACHE/ECE1/INPP5F/LDLR/OPTN/TBC1D16	6
GO:0002363	BP	GO:0002363	alpha-beta T cell lineage commitment	6/1553	22/18800	0.00739818	0.0442199	0.0332388	BCL2/IL12B/IL23A/IL23R/IRF4/TOX	6
GO:0043369	BP	GO:0043369	CD4-positive or CD8-positive	alpha-beta T cell lineage commitment	6/1553	22/18800	0.00739818	0.0442199	0.0332388	BCL2/IL12B/IL23A/IL23R/IRF4/TOX	6
GO:0046885	BP	GO:0046885	regulation of hormone biosynthetic process	6/1553	22/18800	0.00739818	0.0442199	0.0332388	BMP6/CYP27B1/EGR1/GFI1/IGF1R/NFKB1	6
GO:0070269	BP	GO:0070269	pyroptosis	6/1553	22/18800	0.00739818	0.0442199	0.0332388	AIM2/GSDMA/GSDMB/NAIP/TREM2/ZBP1	6
GO:0003206	BP	GO:0003206	cardiac chamber morphogenesis	19/1553	126/18800	0.00751008	0.0448421	0.0337065	CITED2/DSP/FGFRL1/FHL2/FZD1/FZD2/HES1/LY6E/MYH7/NRP1/NRP2/PKP2/POU4F1/ROBO1/SMARCD3/TGFB1/TNNI1/TNNT2/TPM1	19
GO:0014065	BP	GO:0014065	phosphatidylinositol 3-kinase signaling	21/1553	144/18800	0.00752601	0.0448613	0.0337209	CCL5/EDN1/FGFR1/FLT3/GPER1/HGF/HTR2B/IGF1R/NCF1/PDGFRA/PIK3CA/PIP5K1B/PPP1R16B/PRR5L/PTPN6/RGL2/ROR1/ROR2/TNF/TREM2/UNC5B	21
GO:0042554	BP	GO:0042554	superoxide anion generation	9/1553	43/18800	0.0075445	0.0448613	0.0337209	DUOX1/DUOX2/EDN1/ITGAM/NCF1/NCF2/SH3PXD2A/SYK/TGFB1	9
GO:0045214	BP	GO:0045214	sarcomere organization	9/1553	43/18800	0.0075445	0.0448613	0.0337209	ANKRD1/CASQ1/CSRP2/EDN1/MYOM2/TCAP/TNNT2/TPM1/TTN	9
GO:1904407	BP	GO:1904407	positive regulation of nitric oxide metabolic process	9/1553	43/18800	0.0075445	0.0448613	0.0337209	AIF1/CD36/CLU/EDN1/PTK2B/SMAD3/TLR4/TLR6/TNF	9
GO:0002713	BP	GO:0002713	negative regulation of B cell mediated immunity	5/1553	16/18800	0.00770712	0.0452665	0.0340255	BCL6/CD55/CR1/FCGR2B/PTPN6	5
GO:0002890	BP	GO:0002890	negative regulation of immunoglobulin mediated immune response	5/1553	16/18800	0.00770712	0.0452665	0.0340255	BCL6/CD55/CR1/FCGR2B/PTPN6	5
GO:0002921	BP	GO:0002921	negative regulation of humoral immune response	5/1553	16/18800	0.00770712	0.0452665	0.0340255	CD55/CR1/FCGR2B/PTPN6/SERPING1	5
GO:0007028	BP	GO:0007028	cytoplasm organization	5/1553	16/18800	0.00770712	0.0452665	0.0340255	FOSL1/RRN3/TDRD6/TDRD7/TDRKH	5
GO:0010715	BP	GO:0010715	regulation of extracellular matrix disassembly	5/1553	16/18800	0.00770712	0.0452665	0.0340255	DDR2/DPP4/FSCN1/LRP1/TGFB1	5
GO:0030033	BP	GO:0030033	microvillus assembly	5/1553	16/18800	0.00770712	0.0452665	0.0340255	ESPN/FSCN1/KLF5/PLD1/PODXL	5
GO:0045651	BP	GO:0045651	positive regulation of macrophage differentiation	5/1553	16/18800	0.00770712	0.0452665	0.0340255	CSF1/ID2/ROR2/TGFB1/TRIB1	5
GO:0055064	BP	GO:0055064	chloride ion homeostasis	5/1553	16/18800	0.00770712	0.0452665	0.0340255	CKB/KCNE3/SLC12A3/SLC12A9/TBXAS1	5
GO:0055083	BP	GO:0055083	monovalent inorganic anion homeostasis	5/1553	16/18800	0.00770712	0.0452665	0.0340255	CKB/KCNE3/SLC12A3/SLC12A9/TBXAS1	5
GO:0060330	BP	GO:0060330	regulation of response to interferon-gamma	5/1553	16/18800	0.00770712	0.0452665	0.0340255	NLRC5/PARP14/PARP9/PPARG/TXK	5
GO:0060334	BP	GO:0060334	regulation of interferon-gamma-mediated signaling pathway	5/1553	16/18800	0.00770712	0.0452665	0.0340255	NLRC5/PARP14/PARP9/PPARG/TXK	5
GO:1903975	BP	GO:1903975	regulation of glial cell migration	5/1553	16/18800	0.00770712	0.0452665	0.0340255	CCL3/CCR2/CSF1/CX3CL1/TREM2	5
GO:1990823	BP	GO:1990823	response to leukemia inhibitory factor	16/1553	100/18800	0.00772345	0.0453162	0.0340628	ADAM23/BSPRY/GFPT2/HELLS/ICAM1/ILDR1/KLF5/MCF2/NRP2/PML/PTP4A3/RFX2/RNF125/SOCS3/SYNGR1/TFRC	16
GO:0050864	BP	GO:0050864	regulation of B cell activation	27/1553	200/18800	0.00773848	0.0453581	0.0340943	ADA/BCL2/BCL6/CDKN1A/CLCF1/CR1/FCGR2B/ID2/IL4I1/INHBA/INPP5D/IRS2/LAPTM5/PELI1/PTPN6/SAMSN1/SASH3/SYK/TBC1D10C/TFRC/TGFB1/TLR4/TNFAIP3/TNFRSF4/TNFSF13B/TNFSF4/VAV3	27
GO:1990138	BP	GO:1990138	neuron projection extension	24/1553	172/18800	0.00779209	0.0456258	0.0342956	ARHGAP4/BCL11A/CPNE1/CXCR4/DISC1/EDN1/ITGA4/KIAA0319/L1CAM/LHX2/LIMK1/MAP3K13/NRP1/NRP2/NTN1/PTPRS/RUFY3/SEMA3G/SEMA4C/SEMA6A/SEMA6B/SEMA7A/TRIM46/VCL	24
GO:0045786	BP	GO:0045786	negative regulation of cell cycle	46/1553	387/18800	0.00791735	0.0463121	0.0348114	ALOX15B/APBB2/AURKB/BCL2/BCL6/BTG1/BTG3/CDK2/CDKN1A/CDKN2A/CDKN2B/CDKN2D/CDT1/CEBPA/CHEK2/CLSPN/CTDSPL/DOT1L/DUSP1/E2F7/ESPL1/FZD3/GAS1/GPER1/GPNMB/GPR132/HHEX/HLA-G/INHBA/KAT2A/MUC1/NBN/NEK2/NR4A1/NUDT6/PML/PTPRK/RUNX3/SLFN11/TFAP4/TGFB1/TNF/TNFAIP3/TP53BP2/TTK/ZWINT	46
GO:0002504	BP	GO:0002504	antigen processing and presentation of peptide or polysaccharide antigen via MHC class II	8/1553	36/18800	0.00795457	0.0464353	0.034904	ARL8B/CTSF/FCGR2B/HLA-DMA/HLA-DMB/HLA-DOB/THBS1/TREM2	8
GO:0032350	BP	GO:0032350	regulation of hormone metabolic process	8/1553	36/18800	0.00795457	0.0464353	0.034904	BMP6/CYP27B1/DUOXA1/DUOXA2/EGR1/GFI1/IGF1R/NFKB1	8
GO:0001773	BP	GO:0001773	myeloid dendritic cell activation	7/1553	29/18800	0.00800582	0.0465811	0.0350136	CAMK4/DHRS2/IRF4/ITGB8/RELB/TSPAN32/UBD	7
GO:0002313	BP	GO:0002313	mature B cell differentiation involved in immune response	7/1553	29/18800	0.00800582	0.0465811	0.0350136	ADA/BCL3/C17orf99/CR1/FCGR2B/PTK2B/ST3GAL1	7
GO:0051491	BP	GO:0051491	positive regulation of filopodium assembly	7/1553	29/18800	0.00800582	0.0465811	0.0350136	AGRN/CCR7/DPYSL3/FSCN1/NRP1/PALM/TENM2	7
GO:0050848	BP	GO:0050848	regulation of calcium-mediated signaling	13/1553	75/18800	0.00801195	0.0465811	0.0350136	ADA/CCL3/CMKLR1/FHL2/GBP1/GPR143/LRRK2/PTK2B/SLC24A4/SYK/TBC1D10C/TNF/TREM2	13
GO:0007157	BP	GO:0007157	heterophilic cell-cell adhesion via plasma membrane cell adhesion molecules	10/1553	51/18800	0.00802893	0.0466327	0.0350524	AMIGO1/AMIGO2/CADM1/CDH2/CRB2/ICAM1/ITGA5/PTPRD/SCARF2/TENM2	10
GO:0032368	BP	GO:0032368	regulation of lipid transport	18/1553	118/18800	0.00809642	0.0469772	0.0353114	ABCA5/ACSL1/ARV1/BMP6/C1QTNF1/CETP/CRH/EDN1/FURIN/GDF9/IRS2/LIPG/LRP1/NFKB1/PPARG/SYK/THBS1/TNFRSF11A	18
GO:1900407	BP	GO:1900407	regulation of cellular response to oxidative stress	15/1553	92/18800	0.00817634	0.0473455	0.0355882	ALOX5/CD36/FZD1/GCH1/HGF/LRRK2/MET/NR4A3/SLC7A11/TLR4/TLR6/TNF/TREM2/TRPM2/TXN	15
GO:0045667	BP	GO:0045667	regulation of osteoblast differentiation	20/1553	136/18800	0.00817637	0.0473455	0.0355882	AXIN2/BMP6/CEBPA/DDR2/FERMT2/GREM1/HGF/ID3/IFITM1/LRP3/PPARG/PRKACA/PRKD1/RASSF2/SMAD3/SUCO/TNF/TNFAIP6/TWSG1/WWTR1	20
GO:0048568	BP	GO:0048568	embryonic organ development	52/1553	449/18800	0.00824413	0.0476899	0.0358471	ADA/ASCL2/CCDC103/CDK20/CDX2/CEBPA/CITED2/CRB2/E2F7/ECE1/EDN1/EPAS1/FBN1/FZD2/FZD3/GDNF/HES1/HESX1/HNF1B/ID2/ID3/INSIG1/KDM2B/LRIG3/MAFB/MTHFD1/MTHFD1L/NDRG4/NES/NTN1/PBX4/PCSK5/PDGFRA/PHLDA2/PRRX1/RARA/RNF207/ROR2/SMAD3/SNAI1/SOCS3/ST14/STK4/TAL1/TCAP/TEAD1/TGFB1/TNF/TUBB2B/VASH1/VASH2/ZEB1	52
GO:2001234	BP	GO:2001234	negative regulation of apoptotic signaling pathway	30/1553	230/18800	0.00843848	0.0487651	0.0366553	ACKR3/ARHGEF2/BCL2/BCL2L1/CDKN2D/CFLAR/CLU/CX3CL1/EYA2/EYA4/FAIM2/GDNF/HELLS/HGF/HSPA1A/HSPA1B/ICAM1/IFI6/LRRK2/MUC1/NR4A2/NRP1/PTPN1/RRN3/SIAH2/SNAI1/THBS1/TNF/TNFAIP3/UNC5B	30
GO:1902882	BP	GO:1902882	regulation of response to oxidative stress	16/1553	101/18800	0.00849313	0.0490316	0.0368556	ALOX5/CD36/FZD1/GCH1/HGF/LRRK2/MET/NR4A3/SESN3/SLC7A11/TLR4/TLR6/TNF/TREM2/TRPM2/TXN	16
GO:0009897	CC	GO:0009897	external side of plasma membrane	80/1632	455/19594	1.08e-10	6.33e-08	5.55e-08	ABCA1/ACE/ACKR3/ADA/AMOT/CCR1/CCR2/CCR4/CCR5/CCR7/CD163/CD163L1/CD207/CD274/CD36/CD5/CD80/CD83/CD86/CLEC10A/CLEC2D/CLEC4A/CLEC4F/CLEC4G/CLEC4M/CRLF2/CSF2RA/CXCL9/CXCR1/CXCR2/CXCR4/CXCR5/DNAI2/EBI3/ECE1/EFNA5/ENOX1/FCER2/FCGR2B/FCGR3A/FCGRT/FOLR2/GFRA2/GP1BA/HLA-F/HLA-G/ICAM1/IL12B/IL23R/IL2RA/IL31RA/IL7R/ITGA10/ITGA2B/ITGA4/ITGA5/ITGAM/LAG3/LDLR/LY75/MSR1/PDGFRA/PRLR/S1PR1/SEMA7A/SLAMF7/SLC38A1/S…	80
GO:0045121	CC	GO:0045121	membrane raft	53/1632	326/19594	1.86e-06	0.00040148	0.000351578	ABCA1/ADCY8/ADRA1A/ADTRP/AKAP5/ARC/ATP1A4/BAALC/BACE1/BIRC2/BIRC3/CD36/CD55/CDH1/CDH2/CFLAR/CHRNA7/CR1/DPP4/EFNA5/EFNB1/FAIM2/FURIN/GABBR1/ICAM1/IGF1R/INPP5D/ITGAM/KCNA3/KCNE1/KCNE3/LCP2/LRP8/LRRK2/OLR1/PLSCR1/PODXL/PPP2R1B/PRKACA/PTK2B/RFTN1/S1PR1/SDC4/TDGF1/TFPI/TLR1/TLR2/TLR6/TNF/TRAF2/TREM2/TUBA1C/UNC5B	53
GO:0098857	CC	GO:0098857	membrane microdomain	53/1632	327/19594	2.04e-06	0.00040148	0.000351578	ABCA1/ADCY8/ADRA1A/ADTRP/AKAP5/ARC/ATP1A4/BAALC/BACE1/BIRC2/BIRC3/CD36/CD55/CDH1/CDH2/CFLAR/CHRNA7/CR1/DPP4/EFNA5/EFNB1/FAIM2/FURIN/GABBR1/ICAM1/IGF1R/INPP5D/ITGAM/KCNA3/KCNE1/KCNE3/LCP2/LRP8/LRRK2/OLR1/PLSCR1/PODXL/PPP2R1B/PRKACA/PTK2B/RFTN1/S1PR1/SDC4/TDGF1/TFPI/TLR1/TLR2/TLR6/TNF/TRAF2/TREM2/TUBA1C/UNC5B	53
GO:0030139	CC	GO:0030139	endocytic vesicle	52/1632	342/19594	1.64e-05	0.00240986	0.00211033	ABCA1/ADAM8/AMOT/ANXA3/ATP6V0E2/CD163/CD207/CD36/CFTR/DPP4/EHD3/ENTPD7/EPN2/FZD2/GOLIM4/HLA-B/HLA-F/HLA-G/IL7R/INPP5F/ITGB5/KIAA0319/LDLR/LRP1/MARCO/MPEG1/MSR1/MTSS1/NCF1/NCF2/PLD1/RAB23/RAB5B/RAB8B/RAB9A/ROR2/SCIMP/SGIP1/SLC11A1/SLC2A8/SPHK1/STAB1/STAB2/SYK/TAP1/TAP2/TFRC/TLR1/TLR2/TLR6/TLR7/VPS9D1	52
GO:0030666	CC	GO:0030666	endocytic vesicle membrane	33/1632	194/19594	6.3e-05	0.00742013	0.00649783	ANXA3/ATP6V0E2/CD163/CD207/CD36/CFTR/ENTPD7/EPN2/FZD2/HLA-B/HLA-F/HLA-G/IL7R/KIAA0319/LDLR/LRP1/MARCO/MSR1/RAB23/RAB8B/RAB9A/ROR2/SGIP1/SLC11A1/SLC2A8/STAB1/STAB2/TAP1/TAP2/TFRC/TLR1/TLR2/TLR6	33
GO:0042734	CC	GO:0042734	presynaptic membrane	26/1632	143/19594	0.000120236	0.0117709	0.0103078	ADAM23/ADCY8/ADORA1/ADORA2A/ADORA3/ADRA1A/APBA1/CDH2/CNTNAP1/DNM1/EFNB2/FOSL1/FXYD6/GABBR1/GPER1/GRIK4/IL31RA/KCNA3/KCTD12/PRRT2/PTPRD/SLC6A11/SNAP25/SNAP91/STX11/STX3	26
GO:0030055	CC	GO:0030055	cell-substrate junction	58/1632	428/19594	0.000156106	0.0117709	0.0103078	ALOX15B/ANXA6/ARHGAP22/ARHGAP26/ARHGEF2/CDH2/CIB2/CNN3/CSRP2/DCAF6/DDR2/DIXDC1/DPP4/EFNB2/EHD3/EPB41L5/EVL/FERMT2/FES/FHL2/FLRT2/FZD1/FZD2/HSPA1A/HSPA1B/HSPG2/ICAM1/IL16/ITGA2B/ITGA4/ITGA5/ITGB5/ITGB8/L1CAM/LAP3/LIMK1/LIMS2/LRP1/MAP4K4/MARCKS/MRC2/NHS/NPHS1/NRP1/PGM5/PHLDB2/PTK2B/RHOU/RND3/SCARF2/SDC4/SLC9A3R2/SYNPO2/TLN2/TNFSF13B/TNS1/VCL/YWHAQ	58
GO:0005925	CC	GO:0005925	focal adhesion	57/1632	419/19594	0.000159876	0.0117709	0.0103078	ALOX15B/ANXA6/ARHGAP22/ARHGAP26/ARHGEF2/CDH2/CNN3/CSRP2/DCAF6/DDR2/DIXDC1/DPP4/EFNB2/EHD3/EPB41L5/EVL/FERMT2/FES/FHL2/FLRT2/FZD1/FZD2/HSPA1A/HSPA1B/HSPG2/ICAM1/IL16/ITGA2B/ITGA4/ITGA5/ITGB5/ITGB8/L1CAM/LAP3/LIMK1/LIMS2/LRP1/MAP4K4/MARCKS/MRC2/NHS/NPHS1/NRP1/PGM5/PHLDB2/PTK2B/RHOU/RND3/SCARF2/SDC4/SLC9A3R2/SYNPO2/TLN2/TNFSF13B/TNS1/VCL/YWHAQ	57
GO:0045178	CC	GO:0045178	basal part of cell	40/1632	269/19594	0.000238932	0.0156367	0.0136932	ACE/ADCY8/ADORA1/ALPK2/AQP3/AQP9/ATP1B3/CA11/CADM1/CDH2/DSP/EDN1/KCNE3/LDLR/LRP1/MARVELD2/MET/MPZ/MST1R/MTTP/NAIP/NDRG4/PALM/PHLDB1/PHLDB2/RHCG/SLC14A1/SLC16A1/SLC19A1/SLC38A1/SLC40A1/SLC47A1/SLC5A6/SLC6A13/SLC7A8/SLC9B2/SLCO4C1/SPEF1/ST14/TFRC	40
GO:0098793	CC	GO:0098793	presynapse	63/1632	492/19594	0.000405407	0.0229339	0.0200833	ADAM23/ADCY8/ADORA1/ADORA2A/ADORA3/ADRA1A/APBA1/BACE1/BCL2L1/BIN1/CABP4/CDH2/CLCN4/CNTNAP1/CTTNBP2/DISC1/DIXDC1/DNAJC6/DNM1/EFNB2/FOSL1/FXYD6/FZD3/GABBR1/GPER1/GRIK4/GRIN1/IL31RA/KCNA3/KCNA6/KCTD12/LRRK2/NLGN4Y/NR4A1/NRXN2/PDE4B/PFN2/PRRT2/PTPRD/PTPRS/RAB40B/RAB5B/RAB8B/ROGDI/ROR1/SEMA4C/SLC2A8/SLC40A1/SLC6A11/SLC6A12/SLC6A13/SLC9B2/SNAP25/SNAP91/SNPH/SPHK1/STX11/STX3/SYNGR1/SYNGR3/SYT6/TRIM9/ZNF…	63
GO:0045335	CC	GO:0045335	phagocytic vesicle	24/1632	138/19594	0.000428308	0.0229339	0.0200833	ABCA1/ADAM8/ANXA3/ATP6V0E2/CD36/HLA-B/HLA-F/HLA-G/ITGB5/MPEG1/NCF1/NCF2/RAB23/RAB8B/RAB9A/SCIMP/SLC11A1/SYK/TAP1/TAP2/TLR1/TLR2/TLR6/TLR7	24
GO:0043292	CC	GO:0043292	contractile fiber	35/1632	238/19594	0.000696067	0.0335452	0.0293757	ADRA1A/ANKRD1/BIN1/CACNA1C/CASQ1/CSRP2/FERMT2/FHL2/HABP4/IDO1/KCNE1/KCTD6/MYH11/MYH7/MYOM2/MYOM3/OBSL1/PDE4B/PDLIM2/PGM5/RYR1/RYR3/SDC4/SQSTM1/SYNM/SYNPO/SYNPO2/TCAP/TMOD1/TNNI1/TNNT2/TPM1/TPM2/TTN/VCL	35
GO:0030667	CC	GO:0030667	secretory granule membrane	43/1632	312/19594	0.000740387	0.0335452	0.0293757	ACRBP/ADAM8/C3AR1/CD36/CD53/CD55/CD93/CKAP4/CPNE1/CR1/CXCR1/CXCR2/CYB5R1/DOK3/DSP/ENPP4/GLIPR1/HLA-B/ITGA2B/ITGAM/KCNAB2/KIF1A/LAMP3/MLEC/OLR1/ORMDL3/PLA1A/PLD1/PTAFR/RAB5B/RHOF/SERPINB10/SIGLEC14/SIGLEC9/SLC11A1/SLC17A9/SLCO4C1/SNAP25/STX3/SYNGR1/TBC1D10C/TLR2/TRPM2	43
GO:0002177	CC	GO:0002177	manchette	6/1632	15/19594	0.000856543	0.0340526	0.02982	C9orf24/IQCG/RIMBP3/RIMBP3B/RIMBP3C/SPEF2	6
GO:0070382	CC	GO:0070382	exocytic vesicle	32/1632	214/19594	0.000867215	0.0340526	0.02982	APBA1/BACE1/BCL2L1/BIN1/CLCN4/CTTNBP2/DISC1/DPYSL3/GABBR1/GRIN1/LRRK2/PDE4B/PRRT2/PTPRS/RAB3IP/RAB40B/RAB5B/RAB8B/ROGDI/SEMA4C/SLC2A8/SLC40A1/SLC9B2/SNAP25/SNAP91/STX11/STX3/SYNGR1/SYNGR3/SYT6/SYTL3/TRIM9	32
GO:0009925	CC	GO:0009925	basal plasma membrane	36/1632	251/19594	0.000937448	0.0341301	0.0298879	ACE/ADCY8/ADORA1/ALPK2/AQP3/AQP9/ATP1B3/CA11/CADM1/CDH2/DSP/LDLR/LRP1/MARVELD2/MET/MPZ/MST1R/MTTP/NAIP/NDRG4/PALM/RHCG/SLC14A1/SLC16A1/SLC19A1/SLC38A1/SLC40A1/SLC47A1/SLC5A6/SLC6A13/SLC7A8/SLC9B2/SLCO4C1/SPEF1/ST14/TFRC	36
GO:0099056	CC	GO:0099056	integral component of presynaptic membrane	14/1632	67/19594	0.00106899	0.0341301	0.0298879	ADAM23/ADCY8/ADORA1/ADORA2A/ADRA1A/CDH2/EFNB2/FXYD6/GABBR1/GRIK4/KCNA3/PRRT2/PTPRD/SLC6A11	14
GO:0070820	CC	GO:0070820	tertiary granule	26/1632	164/19594	0.00107684	0.0341301	0.0298879	ADAM8/CD53/CD55/CD93/CFP/CR1/CXCL1/DOK3/DSP/ENPP4/FTH1/GGH/ITGAM/KCNAB2/OLR1/PLD1/PTAFR/PTPN6/SERPINB10/SIGLEC14/SLC11A1/SNAP25/TBC1D10C/TNFAIP6/TRPM2/YPEL5	26
GO:0016323	CC	GO:0016323	basolateral plasma membrane	33/1632	226/19594	0.00110097	0.0341301	0.0298879	ADCY8/ADORA1/ALPK2/AQP3/AQP9/ATP1B3/CA11/CADM1/CDH2/DSP/LDLR/LRP1/MARVELD2/MPZ/MTTP/NAIP/NDRG4/PALM/RHCG/SLC14A1/SLC16A1/SLC19A1/SLC38A1/SLC40A1/SLC47A1/SLC5A6/SLC6A13/SLC7A8/SLC9B2/SLCO4C1/SPEF1/ST14/TFRC	33
GO:0030016	CC	GO:0030016	myofibril	33/1632	228/19594	0.00128032	0.0377055	0.0330189	ADRA1A/ANKRD1/BIN1/CACNA1C/CASQ1/CSRP2/FERMT2/FHL2/HABP4/KCNE1/KCTD6/MYH7/MYOM2/MYOM3/OBSL1/PDE4B/PDLIM2/PGM5/RYR1/RYR3/SDC4/SQSTM1/SYNM/SYNPO/SYNPO2/TCAP/TMOD1/TNNI1/TNNT2/TPM1/TPM2/TTN/VCL	33
GO:0005911	CC	GO:0005911	cell-cell junction	61/1632	497/19594	0.00143425	0.0402272	0.0352271	ALOX15B/AMOT/AOC1/AQP3/ARHGEF2/ARVCF/BAIAP2L1/CADM1/CCDC85A/CD53/CDH1/CDH2/CGN/CLDN9/CNN3/CNTNAP1/CRB2/CYTH1/DPP4/DSG2/DSP/EFNA5/EFNB2/EPB41L5/ESAM/FERMT2/FGFRL1/FLRT2/FRMD4A/FSCN1/GJB2/ILDR1/ITGA5/LCP2/LIMS2/MARVELD2/MPP1/NHS/NPHS1/OBSL1/PARD3B/PCDH9/PDLIM2/PDZD2/PERP/PGM5/PIK3CA/PKP2/PODXL/PRKD1/PTPN6/PTPRK/RND1/SHROOM2/STX3/SYNM/SYNPO/TJP3/TMEM204/VAV1/VCL	61
GO:0015629	CC	GO:0015629	actin cytoskeleton	61/1632	499/19594	0.00157941	0.0409883	0.0358936	ABLIM1/ADAM8/ADCY8/AFAP1L1/AIF1/AMOT/ARC/BAIAP2L1/BIN1/CAPG/CCDC102A/CD274/CDH1/CDH2/CGN/CIB2/CNN3/CTTNBP2/DDR2/DIAPH2/DPYSL3/ESPN/FERMT2/FKBP15/FSCN1/GAS7/GBP1/IFIT5/LAD1/LIMCH1/MARCKS/MST1R/MTSS1/MYH11/MYH7/MYO1G/MYO7B/NDC1/PDLIM2/PGM5/RAPGEF3/RARA/RCSD1/RHOU/RND1/ROR1/SAMD14/SCIN/SCNN1D/SH3PXD2A/SHROOM2/SMTN/SYNPO/SYNPO2/TLN2/TMOD1/TNNI1/TNNT2/TPM1/TPM2/VCL	61
GO:0005905	CC	GO:0005905	clathrin-coated pit	14/1632	70/19594	0.00166916	0.0409883	0.0358936	ACKR3/ADCY8/FCHO1/FNBP1/INPP5F/LDLR/LRP1/LRP12/LRP3/SGIP1/SH3BP4/SNAP91/SPHK1/TFRC	14
GO:0009898	CC	GO:0009898	cytoplasmic side of plasma membrane	26/1632	169/19594	0.00167739	0.0409883	0.0358936	AKAP5/ALOX15/BIRC2/CDH1/CYTH1/FERMT2/FES/GEM/GNA11/GNG12/GNG7/GRAMD1A/KCNAB2/MTSS1/PALM/PGM5/PTK2B/PTPN22/PTPN7/RASA3/RGS1/SNAP25/STAC/SYK/TRAF1/TRAF2	26
GO:0008021	CC	GO:0008021	synaptic vesicle	29/1632	196/19594	0.00173974	0.0409883	0.0358936	APBA1/BACE1/BCL2L1/BIN1/CLCN4/CTTNBP2/DISC1/GABBR1/GRIN1/LRRK2/PDE4B/PRRT2/PTPRS/RAB40B/RAB5B/RAB8B/ROGDI/SEMA4C/SLC2A8/SLC40A1/SLC9B2/SNAP25/SNAP91/STX11/STX3/SYNGR1/SYNGR3/SYT6/TRIM9	29
GO:0005767	CC	GO:0005767	secondary lysosome	6/1632	17/19594	0.00183172	0.0414955	0.0363377	ADAM8/FTH1/LRRK2/NCF1/NCF2/SQSTM1	6
GO:0031252	CC	GO:0031252	cell leading edge	52/1632	416/19594	0.00210216	0.0458583	0.0401583	ABLIM1/ADORA1/ADORA2A/AIF1/AKAP5/AMOT/APBB2/ARAP3/ARHGAP18/ARHGEF2/BSPRY/CAPG/CDH1/CDH2/CXCR4/DAGLA/DPP4/DPYSL3/DUOX1/DUOX2/DUOXA2/EPB41L5/EVL/FERMT2/FGD3/FSCN1/GABBR1/GPER1/IFIT5/ITGA5/LIMK1/MTSS1/MYO1G/NHS/PHLDB2/PIK3CA/PODXL/PTK2B/PTPRK/RAB3IP/RAPGEF3/RUFY3/SAMSN1/SCIMP/SPEF1/SSH1/STX3/TIAM2/TLN2/TLR4/TPM1/UNC5C	52
GO:0030017	CC	GO:0030017	sarcomere	30/1632	209/19594	0.00235613	0.0495629	0.0434024	ADRA1A/ANKRD1/BIN1/CACNA1C/CASQ1/CSRP2/FERMT2/FHL2/HABP4/KCNE1/KCTD6/MYH7/MYOM2/MYOM3/OBSL1/PDE4B/PDLIM2/PGM5/RYR1/RYR3/SQSTM1/SYNPO/SYNPO2/TCAP/TMOD1/TNNI1/TNNT2/TPM1/TPM2/TTN	30
GO:0005126	MF	GO:0005126	cytokine receptor binding	57/1593	272/18410	2.52e-10	2.62e-07	2.22e-07	C5/CCL1/CCL14/CCL17/CCL19/CCL20/CCL22/CCL23/CCL26/CCL3/CCL3L1/CCL3L3/CCL5/CCR2/CD70/CFLAR/CLCF1/CRLF2/CSF1/CX3CL1/CXCL1/CXCL11/CXCL2/CXCL3/CXCL9/EBI3/EFNA5/FERMT2/GREM1/IFNB1/IFNL1/IL12B/IL15/IL23A/IL23R/IL27/ITGA5/JAK3/NES/PRLR/SMAD3/SOCS2/SPRED2/STAT1/SYK/TGFB1/TLR5/TNF/TNFSF10/TNFSF13B/TNFSF15/TNFSF18/TNFSF4/TNFSF9/TRAF1/TRAF2/TSLP	57
GO:0005125	MF	GO:0005125	cytokine activity	50/1593	235/18410	1.83e-09	7.49e-07	6.35e-07	BMP6/C17orf99/C5/CCL1/CCL14/CCL17/CCL19/CCL20/CCL22/CCL23/CCL26/CCL3/CCL3L1/CCL3L3/CCL5/CD70/CLCF1/CMTM8/CSF1/CX3CL1/CXCL1/CXCL11/CXCL2/CXCL3/CXCL9/EBI3/EDN1/GDF9/GREM1/IFNB1/IFNL1/IL12B/IL15/IL16/IL23A/IL27/IL32/INHBA/NAMPT/NDP/TGFB1/TNF/TNFRSF11B/TNFSF10/TNFSF13B/TNFSF15/TNFSF18/TNFSF4/TNFSF9/TSLP	50
GO:0019955	MF	GO:0019955	cytokine binding	36/1593	141/18410	2.16e-09	7.49e-07	6.35e-07	ACKR3/ACVRL1/CCR1/CCR2/CCR4/CCR5/CCR7/CD36/CRLF2/CSF1R/CSF2RA/CXCR1/CXCR2/CXCR4/CXCR5/EBI3/GBP1/GREM1/IL12B/IL22RA2/IL23R/IL2RA/IL31RA/ITGA4/LRRC32/NBL1/NRP1/NRP2/PRLR/TCAP/THBS1/TMC8/TNFRSF11A/TNFRSF9/TRAF2/TWSG1	36
GO:0008009	MF	GO:0008009	chemokine activity	19/1593	49/18410	8.65e-09	2.25e-06	1.9e-06	C5/CCL1/CCL14/CCL17/CCL19/CCL20/CCL22/CCL23/CCL26/CCL3/CCL3L1/CCL3L3/CCL5/CX3CL1/CXCL1/CXCL11/CXCL2/CXCL3/CXCL9	19
GO:0001540	MF	GO:0001540	amyloid-beta binding	24/1593	81/18410	4.75e-08	9.87e-06	8.36e-06	ACHE/APBA1/APBB2/ATP1A3/BACE1/C1QA/CACNA1A/CALCR/CD36/CHRNA7/CLU/FCGR2B/GRIN1/HSPG2/ITGAM/LDLR/LRP1/LRP8/MARCO/MSR1/TLR2/TLR4/TLR6/TREM2	24
GO:0042379	MF	GO:0042379	chemokine receptor binding	22/1593	71/18410	7.02e-08	1.22e-05	1.03e-05	C5/CCL1/CCL14/CCL17/CCL19/CCL20/CCL22/CCL23/CCL26/CCL3/CCL3L1/CCL3L3/CCL5/CCR2/CX3CL1/CXCL1/CXCL11/CXCL2/CXCL3/CXCL9/NES/STAT1	22
GO:0004896	MF	GO:0004896	cytokine receptor activity	26/1593	97/18410	1.26e-07	1.67e-05	1.42e-05	ACKR3/CCR1/CCR2/CCR4/CCR5/CCR7/CMKLR1/CRLF2/CSF2RA/CXCR1/CXCR2/CXCR4/CXCR5/EBI3/FLT3/GFRA2/IFNLR1/IL12B/IL15RA/IL17RD/IL22RA2/IL23R/IL2RA/IL31RA/IL7R/PRLR	26
GO:0038024	MF	GO:0038024	cargo receptor activity	23/1593	79/18410	1.29e-07	1.67e-05	1.42e-05	ABCA1/ACKR3/CD163/CD163L1/CD36/CD5/CFI/ENDOU/FOLR2/ILDR1/ITGAM/LDLR/LRP1/LRP12/LRP8/MARCO/MSR1/OLR1/SCARF2/STAB1/STAB2/TFRC/TMPRSS13	23
GO:0048020	MF	GO:0048020	CCR chemokine receptor binding	16/1593	47/18410	1.03e-06	0.000119208	0.000100965	CCL1/CCL14/CCL17/CCL19/CCL20/CCL22/CCL23/CCL26/CCL3/CCL3L1/CCL3L3/CCL5/CCR2/CX3CL1/NES/STAT1	16
GO:0030546	MF	GO:0030546	signaling receptor activator activity	75/1593	496/18410	1.26e-06	0.000131155	0.000111084	ADM2/BMP6/C17orf99/C5/CCL1/CCL14/CCL17/CCL19/CCL20/CCL22/CCL23/CCL26/CCL3/CCL3L1/CCL3L3/CCL5/CD70/CLCF1/CMTM8/CRH/CSF1/CX3CL1/CXCL1/CXCL11/CXCL2/CXCL3/CXCL9/DPP4/EBI3/EDN1/EFNA5/ENDOU/FBN1/FLRT2/GDF9/GDNF/GMFG/GPNMB/GREM1/HGF/IFNB1/IFNL1/IL12B/IL15/IL16/IL23A/IL27/IL32/INHBA/MACC1/MIA/NAMPT/NBL1/NDP/NRG2/PRKCE/PTHLH/SEMA3G/SEMA4C/SEMA6A/SEMA6B/SEMA7A/TAL1/TDGF1/TG/TGFB1/TNF/TNFRSF11B/TNFSF10/TNFS…	75
GO:0004712	MF	GO:0004712	protein serine/threonine/tyrosine kinase activity	69/1593	446/18410	1.47e-06	0.000138455	0.000117267	AKT3/ALPK2/ALPK3/AURKB/CAMK1/CAMK1G/CAMK4/CAMKK1/CDK17/CDK2/CDK20/CHEK2/CSF1R/DAPK2/DCLK3/DDR2/DMPK/DYRK3/EIF2AK2/ERN1/FES/FGFR1/FLT3/IGF1R/JAK3/LIMK1/LRRK2/MAK/MAP3K1/MAP3K13/MAP4K1/MAP4K4/MAPK11/MAPK13/MAPK8/MAST4/MASTL/MATK/MELK/MET/MST1R/NEK2/NEK6/NEK8/NIM1K/NUAK2/PDGFRA/PIK3CA/PIM1/PIM2/PIM3/PRKACA/PRKACB/PRKCE/PRKD1/PRKG2/PTK2B/RIPK2/ROR2/RPS6KA5/SIK1/STK32A/STK32C/STK4/SYK/TEC/TTK/TTN/TXK	69
GO:0003779	MF	GO:0003779	actin binding	68/1593	439/18410	1.67e-06	0.000144504	0.00012239	ABLIM1/ACTR3C/ADCY8/AIF1/ANXA6/BAIAP2L1/BIN1/CAPG/CCR5/CGN/CLMN/CNN3/COBLL1/CORO2A/CTNNAL1/CXCR4/DIAPH2/DIXDC1/ENC1/ESPN/ESPNL/EVL/FERMT2/FKBP15/FSCN1/GAS7/GBP1/GCSAM/GMFG/LIMCH1/LRRK2/MAP1A/MARCKS/MARCKSL1/MICAL3/MTSS1/MYH11/MYH7/MYO1G/MYO7B/MYOM2/MYOM3/PDLIM2/PFN2/PLEKHG3/PRKCE/PXK/RCSD1/SAMD14/SCIN/SHROOM2/SMTN/SPEF1/SSH1/SYNPO/SYNPO2/TLN2/TMOD1/TNNI1/TNNT2/TNS1/TPM1/TPM2/TTN/VASH1/VASH2/VCL/W…	68
GO:0048018	MF	GO:0048018	receptor ligand activity	73/1593	489/18410	2.81e-06	0.000223454	0.000189259	ADM2/BMP6/C17orf99/C5/CCL1/CCL14/CCL17/CCL19/CCL20/CCL22/CCL23/CCL26/CCL3/CCL3L1/CCL3L3/CCL5/CD70/CLCF1/CMTM8/CRH/CSF1/CX3CL1/CXCL1/CXCL11/CXCL2/CXCL3/CXCL9/DPP4/EBI3/EDN1/EFNA5/ENDOU/FBN1/FLRT2/GDF9/GDNF/GMFG/GPNMB/GREM1/HGF/IFNB1/IFNL1/IL12B/IL15/IL16/IL23A/IL27/IL32/INHBA/MACC1/MIA/NAMPT/NBL1/NDP/NRG2/PTHLH/SEMA3G/SEMA4C/SEMA6A/SEMA6B/SEMA7A/TDGF1/TG/TGFB1/TNF/TNFRSF11B/TNFSF10/TNFSF13B/TNFSF1…	73
GO:0140375	MF	GO:0140375	immune receptor activity	31/1593	148/18410	3.01e-06	0.000223454	0.000189259	ACKR3/C3AR1/CCR1/CCR2/CCR4/CCR5/CCR7/CMKLR1/CR1/CRLF2/CSF2RA/CXCR1/CXCR2/CXCR4/CXCR5/EBI3/FCGR2B/FCGR3A/FLT3/GFRA2/HLA-DOB/IFNLR1/IL12B/IL15RA/IL17RD/IL22RA2/IL23R/IL2RA/IL31RA/IL7R/PRLR	31
GO:0001637	MF	GO:0001637	G protein-coupled chemoattractant receptor activity	11/1593	26/18410	4.47e-06	0.000274356	0.000232371	ACKR3/CCR1/CCR2/CCR4/CCR5/CCR7/CMKLR1/CXCR1/CXCR2/CXCR4/CXCR5	11
GO:0004950	MF	GO:0004950	chemokine receptor activity	11/1593	26/18410	4.47e-06	0.000274356	0.000232371	ACKR3/CCR1/CCR2/CCR4/CCR5/CCR7/CMKLR1/CXCR1/CXCR2/CXCR4/CXCR5	11
GO:0001618	MF	GO:0001618	virus receptor activity	20/1593	76/18410	4.76e-06	0.000274356	0.000232371	CCR5/CD55/CD80/CD86/CLDN9/CLEC4G/CLEC4M/CR1/CXCR4/DPP4/EFNB2/HSPA1A/HSPA1B/ICAM1/ITGA5/ITGB5/LDLR/PLSCR1/TFRC/TNFRSF4	20
GO:0030695	MF	GO:0030695	GTPase regulator activity	72/1593	488/18410	5.02e-06	0.000274356	0.000232371	ALS2CL/ARAP2/ARAP3/ARHGAP18/ARHGAP22/ARHGAP26/ARHGAP4/ARHGAP5/ARHGAP9/ARHGDIB/ARHGEF15/ARHGEF17/ARHGEF2/ARHGEF33/ARHGEF40/ARHGEF9/ASAP2/CHN1/CHN2/CPEB2/CYSLTR2/CYTH1/DENND4A/DENND5A/DEPDC1B/DOCK1/FGD3/GARNL3/GRTP1/HTR2B/LRRK2/MCF2/MCF2L/NET1/NRP1/PLEKHG1/PLEKHG3/PLEKHG6/PTGIR/RAB3IP/RABGAP1L/RAP1GAP2/RAPGEF3/RAPGEF5/RASA3/RCBTB2/RGL2/RGL3/RGS1/RGS14/RGS16/RGS18/RGS6/RGS9/RHOF/RHOU/SH2D3A/SH3BP4/S…	72
GO:0060589	MF	GO:0060589	nucleoside-triphosphatase regulator activity	72/1593	488/18410	5.02e-06	0.000274356	0.000232371	ALS2CL/ARAP2/ARAP3/ARHGAP18/ARHGAP22/ARHGAP26/ARHGAP4/ARHGAP5/ARHGAP9/ARHGDIB/ARHGEF15/ARHGEF17/ARHGEF2/ARHGEF33/ARHGEF40/ARHGEF9/ASAP2/CHN1/CHN2/CPEB2/CYSLTR2/CYTH1/DENND4A/DENND5A/DEPDC1B/DOCK1/FGD3/GARNL3/GRTP1/HTR2B/LRRK2/MCF2/MCF2L/NET1/NRP1/PLEKHG1/PLEKHG3/PLEKHG6/PTGIR/RAB3IP/RABGAP1L/RAP1GAP2/RAPGEF3/RAPGEF5/RASA3/RCBTB2/RGL2/RGL3/RGS1/RGS14/RGS16/RGS18/RGS6/RGS9/RHOF/RHOU/SH2D3A/SH3BP4/S…	72
GO:0140272	MF	GO:0140272	exogenous protein binding	20/1593	77/18410	5.91e-06	0.000306948	0.000259975	CCR5/CD55/CD80/CD86/CLDN9/CLEC4G/CLEC4M/CR1/CXCR4/DPP4/EFNB2/HSPA1A/HSPA1B/ICAM1/ITGA5/ITGB5/LDLR/PLSCR1/TFRC/TNFRSF4	20
GO:0030228	MF	GO:0030228	lipoprotein particle receptor activity	9/1593	18/18410	6.28e-06	0.000310868	0.000263296	CD36/ILDR1/LDLR/LRP1/LRP12/LRP8/OLR1/STAB1/STAB2	9
GO:0016493	MF	GO:0016493	C-C chemokine receptor activity	10/1593	23/18410	9.14e-06	0.000431739	0.000365669	ACKR3/CCR1/CCR2/CCR4/CCR5/CCR7/CXCR1/CXCR2/CXCR4/CXCR5	10
GO:0005041	MF	GO:0005041	low-density lipoprotein particle receptor activity	8/1593	15/18410	1.14e-05	0.000515664	0.000436751	CD36/LDLR/LRP1/LRP12/LRP8/OLR1/STAB1/STAB2	8
GO:0019957	MF	GO:0019957	C-C chemokine binding	10/1593	24/18410	1.45e-05	0.000625875	0.000530097	ACKR3/CCR1/CCR2/CCR4/CCR5/CCR7/CXCR1/CXCR2/CXCR4/CXCR5	10
GO:0005044	MF	GO:0005044	scavenger receptor activity	14/1593	47/18410	2.77e-05	0.00114988	0.000973913	ACKR3/CD163/CD163L1/CD36/CD5/CFI/ENDOU/LRP1/MARCO/MSR1/SCARF2/STAB1/STAB2/TMPRSS13	14
GO:0004713	MF	GO:0004713	protein tyrosine kinase activity	27/1593	135/18410	3.07e-05	0.00122527	0.00103777	CSF1R/DDR2/DYRK3/EIF2AK2/EPHB6/FES/FGFR1/FGFRL1/FLT3/IGF1R/JAK3/MATK/MELK/MET/MST1R/NRP1/NRP2/PDGFRA/PDGFRL/PTK2B/RIPK2/ROR2/SYK/TEC/TTK/TTN/TXK	27
GO:0004725	MF	GO:0004725	protein tyrosine phosphatase activity	22/1593	103/18410	5.78e-05	0.00222381	0.0018835	DNAJC6/DUSP1/DUSP2/DUSP4/DUSP5/DUSP7/DUSP8/EYA2/EYA4/MTMR4/PTP4A3/PTPN1/PTPN22/PTPN6/PTPN7/PTPRD/PTPRE/PTPRF/PTPRG/PTPRK/PTPRS/SSH1	22
GO:0019956	MF	GO:0019956	chemokine binding	11/1593	33/18410	6.35e-05	0.00230471	0.00195202	ACKR3/CCR1/CCR2/CCR4/CCR5/CCR7/CXCR1/CXCR2/CXCR4/CXCR5/ITGA4	11
GO:0008330	MF	GO:0008330	protein tyrosine/threonine phosphatase activity	6/1593	10/18410	6.43e-05	0.00230471	0.00195202	DUSP1/DUSP2/DUSP4/DUSP5/DUSP7/DUSP8	6
GO:0004674	MF	GO:0004674	protein serine/threonine kinase activity	61/1593	430/18410	8.29e-05	0.00287159	0.00243215	ACVR1C/ACVRL1/AKT3/ALPK2/ALPK3/AURKB/CAMK1/CAMK1G/CAMK4/CAMKK1/CCL3/CDK17/CDK2/CDK20/CHEK2/DAPK2/DCLK3/DMPK/DYRK3/EIF2AK2/ERN1/IRAK2/LIMK1/LRRK2/MAK/MAP3K1/MAP3K13/MAP4K1/MAP4K4/MAPK11/MAPK13/MAPK8/MAST4/MASTL/MELK/NEK2/NEK6/NEK8/NIM1K/NUAK2/PHKA1/PIK3CA/PIM1/PIM2/PIM3/PRKACA/PRKACB/PRKCE/PRKD1/PRKG2/PTK2B/RIPK2/RPS6KA5/SIK1/SQSTM1/STK32A/STK32C/STK4/SYK/TTK/TTN	61
GO:0106310	MF	GO:0106310	protein serine kinase activity	53/1593	360/18410	9.08e-05	0.0030418	0.00257631	AKT3/ALPK2/ALPK3/AURKB/CAMK1/CAMK1G/CAMK4/CAMKK1/CDK17/CDK2/CDK20/CHEK2/DAPK2/DCLK3/DMPK/DYRK3/EIF2AK2/ERN1/LIMK1/LRRK2/MAK/MAP3K1/MAP3K13/MAP4K1/MAP4K4/MAPK11/MAPK13/MAPK8/MAST4/MASTL/MELK/NEK2/NEK6/NEK8/NIM1K/NUAK2/PIK3CA/PIM1/PIM2/PIM3/PRKACA/PRKACB/PRKCE/PRKD1/PRKG2/RIPK2/RPS6KA5/SIK1/STK32A/STK32C/STK4/TTK/TTN	53
GO:0016791	MF	GO:0016791	phosphatase activity	43/1593	276/18410	0.000113402	0.00368202	0.00311855	ACP6/CPPED1/CTDSPL/DNAJC6/DUSP1/DUSP2/DUSP4/DUSP5/DUSP7/DUSP8/EPHX2/EYA2/EYA4/IMPA2/INPP5D/INPP5F/LHPP/LPIN2/LRRK2/MTMR4/NT5C3A/NT5DC2/NUDT16/PDP1/PHOSPHO1/PPM1F/PPM1J/PPM1K/PPP1R3B/PPTC7/PTP4A3/PTPN1/PTPN22/PTPN6/PTPN7/PTPRD/PTPRE/PTPRF/PTPRG/PTPRK/PTPRS/SGPP2/SSH1	43
GO:0004721	MF	GO:0004721	phosphoprotein phosphatase activity	31/1593	177/18410	0.000118547	0.00373243	0.00316125	CPPED1/CTDSPL/DNAJC6/DUSP1/DUSP2/DUSP4/DUSP5/DUSP7/DUSP8/EYA2/EYA4/LRRK2/MTMR4/PDP1/PPM1F/PPM1J/PPM1K/PPP1R3B/PPTC7/PTP4A3/PTPN1/PTPN22/PTPN6/PTPN7/PTPRD/PTPRE/PTPRF/PTPRG/PTPRK/PTPRS/SSH1	31
GO:0042578	MF	GO:0042578	phosphoric ester hydrolase activity	53/1593	366/18410	0.000139692	0.00418763	0.00354679	ACP6/CCL5/CCR1/CCR5/CPPED1/CTDSPL/DNAJC6/DUSP1/DUSP2/DUSP4/DUSP5/DUSP7/DUSP8/EPHX2/EYA2/EYA4/IMPA2/INPP5D/INPP5F/LHPP/LPIN2/LRRK2/MTMR4/NT5C3A/NT5DC2/NUDT16/PDE3B/PDE4B/PDE6G/PDE7B/PDP1/PHOSPHO1/PLCB2/PLCXD1/PLD1/PPM1F/PPM1J/PPM1K/PPP1R3B/PPTC7/PTP4A3/PTPN1/PTPN22/PTPN6/PTPN7/PTPRD/PTPRE/PTPRF/PTPRG/PTPRK/PTPRS/SGPP2/SSH1	53
GO:0042277	MF	GO:0042277	peptide binding	48/1593	322/18410	0.000141066	0.00418763	0.00354679	ACHE/APBA1/APBB2/ATP1A3/BACE1/C1QA/CACNA1A/CALCR/CD36/CHRNA7/CLEC4M/CLU/CMKLR1/EBI3/ECE1/FCGR2B/FURIN/GIPR/GLP2R/GRIN1/HCRTR2/HLA-B/HLA-F/HLA-G/HSPG2/IGF1R/INHBA/ITGAM/LDLR/LRP1/LRP8/MARCO/MGST2/MSR1/NFKBIA/PCSK5/PPARG/PRLR/RXRA/SLC40A1/SLC7A8/TAP1/TAP2/TLR1/TLR2/TLR4/TLR6/TREM2	48
GO:0005164	MF	GO:0005164	tumor necrosis factor receptor binding	10/1593	31/18410	0.000186246	0.00537528	0.00455269	CD70/STAT1/TNF/TNFSF10/TNFSF13B/TNFSF15/TNFSF4/TNFSF9/TRAF1/TRAF2	10
GO:0005096	MF	GO:0005096	GTPase activator activity	42/1593	274/18410	0.000194713	0.00546775	0.00463101	ALS2CL/ARAP2/ARAP3/ARHGAP18/ARHGAP22/ARHGAP26/ARHGAP4/ARHGAP5/ARHGAP9/ARHGDIB/ARHGEF15/ASAP2/CHN1/CHN2/DEPDC1B/DOCK1/GARNL3/GRTP1/HTR2B/LRRK2/NRP1/PLEKHG6/RABGAP1L/RAP1GAP2/RASA3/RGS1/RGS14/RGS16/RGS18/RGS6/RGS9/SRGAP3/STARD13/TBC1D10A/TBC1D10C/TBC1D13/TBC1D16/TBC1D22B/TBC1D4/TBC1D8/VAV3/VPS9D1	42
GO:0033691	MF	GO:0033691	sialic acid binding	8/1593	22/18410	0.0003268	0.00893541	0.00756801	AGRN/SIGLEC10/SIGLEC12/SIGLEC14/SIGLEC6/SIGLEC7/SIGLEC8/SIGLEC9	8
GO:0017017	MF	GO:0017017	MAP kinase tyrosine/serine/threonine phosphatase activity	6/1593	13/18410	0.00041833	0.0108661	0.00920326	DUSP1/DUSP2/DUSP4/DUSP5/DUSP7/DUSP8	6
GO:0035259	MF	GO:0035259	nuclear glucocorticoid receptor binding	6/1593	13/18410	0.00041833	0.0108661	0.00920326	FLT3/NR4A1/NR4A2/NR4A3/NRIP1/SMAD3	6
GO:0033218	MF	GO:0033218	amide binding	55/1593	402/18410	0.000453981	0.0115045	0.00974398	ACHE/APBA1/APBB2/ATP1A3/BACE1/C1QA/CACNA1A/CALCR/CD36/CHRNA7/CLEC4M/CLU/CMKLR1/EBI3/ECE1/EPDR1/FASN/FCGR2B/FOLR2/FTCDNL1/FURIN/GIPR/GLP2R/GRIN1/HCRTR2/HLA-B/HLA-F/HLA-G/HSPG2/IGF1R/INHBA/ITGAM/LDLR/LRP1/LRP8/MARCO/MGST2/MSR1/MTHFS/NFKBIA/PCSK5/PNPLA3/PPARG/PRLR/RXRA/SLC19A1/SLC40A1/SLC7A8/TAP1/TAP2/TLR1/TLR2/TLR4/TLR6/TREM2	55
GO:0004714	MF	GO:0004714	transmembrane receptor protein tyrosine kinase activity	14/1593	60/18410	0.000483361	0.0117161	0.00992315	CSF1R/DDR2/EPHB6/FGFR1/FGFRL1/FLT3/IGF1R/MET/MST1R/NRP1/NRP2/PDGFRA/PDGFRL/ROR2	14
GO:0030169	MF	GO:0030169	low-density lipoprotein particle binding	7/1593	18/18410	0.000484881	0.0117161	0.00992315	CD36/LDLR/MSR1/STAB1/STAB2/THBS1/TREM2	7
GO:0042887	MF	GO:0042887	amide transmembrane transporter activity	10/1593	35/18410	0.0005598	0.0130931	0.0110894	ABCB9/AQP3/AQP9/SLC14A1/SLC19A1/SLC38A5/SLC47A1/SLC5A6/TAP1/TAP2	10
GO:0001664	MF	GO:0001664	G protein-coupled receptor binding	42/1593	288/18410	0.000567074	0.0130931	0.0110894	ACE/ADORA1/ADORA2A/AKAP5/C5/CCL1/CCL14/CCL17/CCL19/CCL20/CCL22/CCL23/CCL26/CCL3/CCL3L1/CCL3L3/CCL5/CCR2/CLIC6/CNRIP1/CX3CL1/CXCL1/CXCL11/CXCL2/CXCL3/CXCL9/EDN1/FZD1/FZD7/GNA11/HSPA1A/HSPA1B/MARCO/NDP/NES/PALM/REEP2/ROR2/S1PR1/SLC9A3R2/STAT1/UCHL1	42
GO:0051721	MF	GO:0051721	protein phosphatase 2A binding	9/1593	30/18410	0.000711623	0.0160734	0.0136137	ADCY8/ANKLE2/ARPP19/BCL2/FOXO1/MASTL/PTPN1/SPHK1/STAT1	9
GO:0032813	MF	GO:0032813	tumor necrosis factor receptor superfamily binding	12/1593	49/18410	0.0007582	0.0167611	0.0141961	CD70/CFLAR/STAT1/TNF/TNFSF10/TNFSF13B/TNFSF15/TNFSF18/TNFSF4/TNFSF9/TRAF1/TRAF2	12
GO:0005085	MF	GO:0005085	guanyl-nucleotide exchange factor activity	34/1593	223/18410	0.000832788	0.0180264	0.0152678	ARHGEF15/ARHGEF17/ARHGEF2/ARHGEF33/ARHGEF40/ARHGEF9/CYSLTR2/CYTH1/DENND4A/DENND5A/DOCK1/FGD3/MCF2/MCF2L/NET1/PLEKHG1/PLEKHG3/PLEKHG6/PTGIR/RAB3IP/RAPGEF3/RAPGEF5/RCBTB2/RGL2/RGL3/RHOF/RHOU/SH2D3A/TBC1D10A/TIAM2/VAV1/VAV2/VAV3/VPS9D1	34
GO:0019199	MF	GO:0019199	transmembrane receptor protein kinase activity	16/1593	79/18410	0.00104774	0.0222164	0.0188166	ACVR1C/ACVRL1/CSF1R/DDR2/EPHB6/FGFR1/FGFRL1/FLT3/IGF1R/MET/MST1R/NRP1/NRP2/PDGFRA/PDGFRL/ROR2	16
GO:0046873	MF	GO:0046873	metal ion transmembrane transporter activity	56/1593	428/18410	0.00119319	0.0247945	0.0210002	ANXA6/ASIC3/ATP1A3/ATP1A4/ATP2A3/CACHD1/CACNA1A/CACNA1C/CACNA2D4/CACNB1/CACNB3/CATSPER1/CHRNA7/GRIK4/GRIN1/KCNA3/KCNA6/KCNAB2/KCNE1/KCNE3/KCNH4/KCNK5/KCNMB3/KCNN1/KCNS1/MCOLN2/MFSD2A/NIPAL2/NIPAL4/RASA3/RYR1/RYR3/SCN11A/SCN7A/SCN9A/SCNN1D/SHROOM2/SLC11A1/SLC12A3/SLC12A9/SLC1A6/SLC24A4/SLC38A1/SLC40A1/SLC5A3/SLC5A6/SLC6A11/SLC6A12/SLC6A13/SLC9A9/SLC9B2/SNAP25/TPCN1/TRPC1/TRPM1/TRPM2	56
GO:0003924	MF	GO:0003924	GTPase activity	46/1593	336/18410	0.00125676	0.0256034	0.0216852	ARHGAP5/ARHGDIB/ARL11/ARL8B/DNM1/ENTPD7/GBP1/GBP4/GCH1/GEM/GIMAP7/GNA11/GTPBP1/LRRK2/MX1/MX2/RAB23/RAB2B/RAB30/RAB39B/RAB40B/RAB5B/RAB8B/RAB9A/RASL10B/RASL11A/RGS1/RGS13/RGS14/RGS16/RGS18/RGS6/RGS9/RHEBL1/RHOBTB1/RHOBTB3/RHOF/RHOU/RHOV/RND1/RND3/RRAD/TUBA1C/TUBA4A/TUBB2A/TUBB2B	46
GO:0015291	MF	GO:0015291	secondary active transmembrane transporter activity	35/1593	240/18410	0.00156372	0.0312442	0.0264629	ATP1A3/CLCN4/MFSD2A/MFSD3/SLC11A1/SLC12A3/SLC12A9/SLC16A1/SLC16A7/SLC16A9/SLC19A1/SLC1A6/SLC22A4/SLC22A5/SLC24A4/SLC26A9/SLC37A2/SLC38A1/SLC45A1/SLC46A2/SLC47A1/SLC4A3/SLC5A3/SLC5A6/SLC6A11/SLC6A12/SLC6A13/SLC7A11/SLC7A8/SLC9A9/SLC9B2/SLCO2B1/SLCO4C1/SLCO5A1/TMEM241	35
GO:0045499	MF	GO:0045499	chemorepellent activity	8/1593	28/18410	0.00198756	0.0383051	0.0324432	DPP4/EFNA5/FLRT2/SEMA3G/SEMA4C/SEMA6A/SEMA6B/SEMA7A	8
GO:0019903	MF	GO:0019903	protein phosphatase binding	24/1593	148/18410	0.00199083	0.0383051	0.0324432	ADCY8/AKAP5/ANKLE2/ARPP19/BCL2/C20orf27/CDH2/CSF1R/FOXO1/IRS2/JAK3/KAT2A/KIF3A/MAPK8/MASTL/MET/MTMR4/NEK2/PPP1R16B/PPP1R3B/PTPN1/SPHK1/STAT1/TRAF2	24
GO:0005001	MF	GO:0005001	transmembrane receptor protein tyrosine phosphatase activity	6/1593	17/18410	0.0022295	0.0400441	0.0339161	PTPN6/PTPRD/PTPRE/PTPRF/PTPRG/PTPRK	6
GO:0015278	MF	GO:0015278	calcium-release channel activity	6/1593	17/18410	0.0022295	0.0400441	0.0339161	MCOLN2/RASA3/RYR1/RYR3/TPCN1/TRPM2	6
GO:0019198	MF	GO:0019198	transmembrane receptor protein phosphatase activity	6/1593	17/18410	0.0022295	0.0400441	0.0339161	PTPN6/PTPRD/PTPRE/PTPRF/PTPRG/PTPRK	6
GO:0017154	MF	GO:0017154	semaphorin receptor activity	5/1593	12/18410	0.00227392	0.0400441	0.0339161	MET/NRP1/NRP2/PLXNA2/PLXNC1	5
GO:0035325	MF	GO:0035325	Toll-like receptor binding	5/1593	12/18410	0.00227392	0.0400441	0.0339161	CD36/SYK/TLR1/TLR2/TLR6	5
GO:0019902	MF	GO:0019902	phosphatase binding	29/1593	193/18410	0.00241225	0.0417722	0.0353797	ADCY8/AKAP5/ANKLE2/ARPP19/BCL2/C20orf27/CDH2/CSF1R/CTSC/FOXO1/IRS2/JAK3/KAT2A/KIF3A/MAPK8/MASTL/MET/MTMR4/NEK2/PPP1R16B/PPP1R3B/PTPN1/SIGLEC10/SLC9A3R2/SMAD3/SPHK1/STAT1/SYK/TRAF2	29
GO:0008307	MF	GO:0008307	structural constituent of muscle	10/1593	42/18410	0.0025707	0.0437862	0.0370855	ASPH/CSRP2/MYH11/MYOM2/SMTN/SYNM/TCAP/TPM1/TPM2/TTN	10
GO:0022836	MF	GO:0022836	gated channel activity	45/1593	340/18410	0.00275475	0.0461644	0.0390997	ANO9/ANXA6/ASIC3/CACHD1/CACNA1A/CACNA1C/CACNA2D4/CACNB1/CACNB3/CATSPER1/CFTR/CHRFAM7A/CHRNA7/CLCN4/CLIC6/GRIK4/GRIN1/KCNA3/KCNA6/KCNAB2/KCNE1/KCNE3/KCNH4/KCNK5/KCNMB3/KCNN1/KCNS1/MCOLN2/PIEZO2/PTK2B/RASA3/RYR1/RYR3/SCN11A/SCN7A/SCN9A/SCNN1D/SHROOM2/SNAP25/TMC4/TMC8/TMEM63C/TPCN1/TRPM2/TTYH2	45
GO:0016814	MF	GO:0016814	hydrolase activity	acting on carbon-nitrogen (but not peptide) bonds	in cyclic amidines	9/1593	36/18410	0.00291845	0.0473793	0.0401287	ADA/AMPD3/APOBEC3F/APOBEC3G/APOBEC3H/GCH1/MTHFD1/MTHFD2/ZBP1	9
GO:0042805	MF	GO:0042805	actinin binding	9/1593	36/18410	0.00291845	0.0473793	0.0401287	ADORA2A/CACNA1C/CSRP2/NFKB1/PDLIM2/PPARG/RARA/SYNPO2/TTN	9
GO:0033549	MF	GO:0033549	MAP kinase phosphatase activity	6/1593	18/18410	0.00310181	0.0482212	0.0408419	DUSP1/DUSP2/DUSP4/DUSP5/DUSP7/DUSP8	6
GO:0045236	MF	GO:0045236	CXCR chemokine receptor binding	6/1593	18/18410	0.00310181	0.0482212	0.0408419	CX3CL1/CXCL1/CXCL11/CXCL2/CXCL3/CXCL9	6
GO:0051015	MF	GO:0051015	actin filament binding	31/1593	214/18410	0.00310955	0.0482212	0.0408419	ABLIM1/ACTR3C/AIF1/ANXA6/BIN1/CAPG/CLMN/CORO2A/CTNNAL1/ESPN/ESPNL/FERMT2/FSCN1/GAS7/MARCKS/MARCKSL1/MYH11/MYH7/MYO1G/MYO7B/MYOM2/MYOM3/RCSD1/SAMD14/SCIN/SHROOM2/TLN2/TMOD1/TPM1/TPM2/TTN	31
GO:0071889	MF	GO:0071889	14-3-3 protein binding	8/1593	30/18410	0.00320396	0.0489546	0.041463	HLA-F/IRS2/KIF13B/PRKCE/SIK1/SYNPO2/TBC1D22B/TMCC3	8
Abbreviation: GO, gene ontology; BP, biological processes; CC, cellular components; MF, molecular functions.

## Sheet: KEGG
Table S3 KEGG analysis for genes
	ID	Description	GeneRatio	BgRatio	pvalue	p.adjust	qvalue	geneID	Count
hsa04060	hsa04060	Cytokine-cytokine receptor interaction	70/785	295/8157	3.21e-13	1.04e-10	6.95e-11	ACKR3/ACVR1C/ACVRL1/BMP6/CCL1/CCL14/CCL17/CCL19/CCL20/CCL22/CCL23/CCL26/CCL3/CCL3L1/CCL3L3/CCL5/CCR1/CCR2/CCR4/CCR5/CCR7/CD70/CLCF1/CRLF2/CSF1/CSF1R/CSF2RA/CX3CL1/CXCL1/CXCL11/CXCL2/CXCL3/CXCL9/CXCR1/CXCR2/CXCR4/CXCR5/EBI3/GDF9/IFNB1/IFNL1/IFNLR1/IL12B/IL15/IL15RA/IL16/IL23A/IL23R/IL27/IL2RA/IL31RA/IL32/IL7R/INHBA/PRLR/TGFB1/TNF/TNFRSF10D/TNFRSF11A/TNFRSF11B/TNFRSF18/TNFRSF4/TNFRSF9/TNFSF10/TNFSF…	70
hsa04061	hsa04061	Viral protein interaction with cytokine and cytokine receptor	34/785	100/8157	1.63e-11	2.64e-09	1.77e-09	ACKR3/CCL1/CCL14/CCL17/CCL19/CCL20/CCL22/CCL23/CCL26/CCL3/CCL3L1/CCL3L3/CCL5/CCR1/CCR2/CCR4/CCR5/CCR7/CSF1/CSF1R/CX3CL1/CXCL1/CXCL11/CXCL2/CXCL3/CXCL9/CXCR1/CXCR2/CXCR4/CXCR5/IL2RA/TNF/TNFRSF10D/TNFSF10	34
hsa04380	hsa04380	Osteoclast differentiation	36/785	128/8157	1.73e-09	1.86e-07	1.25e-07	AKT3/BLNK/CALCR/CAMK4/CSF1/CSF1R/FCGR2B/FCGR3A/FHL2/FOSB/FOSL1/FOSL2/IFNB1/LCP2/MAPK11/MAPK13/MAPK8/NCF1/NCF2/NFKB1/NFKB2/NFKBIA/PIK3CA/PPARG/RELB/SOCS3/SQSTM1/STAT1/SYK/TEC/TGFB1/TNF/TNFRSF11A/TNFRSF11B/TRAF2/TREM2	36
hsa04062	hsa04062	Chemokine signaling pathway	45/785	192/8157	9.64e-09	7.78e-07	5.22e-07	ADCY8/AKT3/CCL1/CCL14/CCL17/CCL19/CCL20/CCL22/CCL23/CCL26/CCL3/CCL3L1/CCL3L3/CCL5/CCR1/CCR2/CCR4/CCR5/CCR7/CX3CL1/CXCL1/CXCL11/CXCL2/CXCL3/CXCL9/CXCR1/CXCR2/CXCR4/CXCR5/GNG12/GNG7/JAK3/NCF1/NFKB1/NFKBIA/PIK3CA/PIK3R6/PLCB2/PRKACA/PRKACB/PTK2B/STAT1/VAV1/VAV2/VAV3	45
hsa04668	hsa04668	TNF signaling pathway	31/785	112/8157	3.56e-08	2.3e-06	1.54e-06	AKT3/BCL3/BIRC2/BIRC3/CASP7/CCL20/CCL5/CFLAR/CSF1/CX3CL1/CXCL1/CXCL2/CXCL3/EDN1/ICAM1/IFNB1/IL15/IRF1/MAPK11/MAPK13/MAPK8/MLKL/NFKB1/NFKBIA/PIK3CA/RPS6KA5/SOCS3/TNF/TNFAIP3/TRAF1/TRAF2	31
hsa05417	hsa05417	Lipid and atherosclerosis	44/785	215/8157	8.92e-07	4.43e-05	2.97e-05	ABCA1/AKT3/BCL2/BCL2L1/CASP7/CCL3/CCL3L1/CCL3L3/CCL5/CD36/CXCL1/CXCL2/CXCL3/ERN1/HSPA1A/HSPA1B/ICAM1/IFNB1/IL12B/IRF7/LDLR/MAPK11/MAPK13/MAPK8/NCF1/NCF2/NFKB1/NFKBIA/NLRP3/OLR1/PIK3CA/PLCB2/PPARG/RXRA/TANK/TLR2/TLR4/TLR6/TNF/TNFSF10/TRAF2/VAV1/VAV2/VAV3	44
hsa05169	hsa05169	Epstein-Barr virus infection	42/785	202/8157	1.02e-06	4.43e-05	2.97e-05	AKT3/BCL2/BLNK/CCNE1/CDK2/CDKN1A/EIF2AK2/FCER2/GADD45A/GADD45B/HES1/HLA-B/HLA-DMA/HLA-DMB/HLA-DOB/HLA-F/HLA-G/ICAM1/IFNB1/IRF7/ISG15/JAK3/MAPK11/MAPK13/MAPK8/NFKB1/NFKB2/NFKBIA/OAS1/OAS2/OAS3/PIK3CA/RELB/RUNX3/STAT1/SYK/TAP1/TAP2/TLR2/TNF/TNFAIP3/TRAF2	42
hsa04064	hsa04064	NF-kappa B signaling pathway	27/785	104/8157	1.1e-06	4.43e-05	2.97e-05	BCL2/BCL2A1/BCL2L1/BIRC2/BIRC3/BLNK/CCL19/CFLAR/CXCL1/CXCL2/CXCL3/EDARADD/GADD45A/GADD45B/ICAM1/NFKB1/NFKB2/NFKBIA/RELB/SYK/TLR4/TNF/TNFAIP3/TNFRSF11A/TNFSF13B/TRAF1/TRAF2	27
hsa05162	hsa05162	Measles	32/785	139/8157	2.05e-06	7.37e-05	4.95e-05	AKT3/BCL2/BCL2L1/CCNE1/CDK2/CLEC4M/EIF2AK2/FCGR2B/HSPA1A/HSPA1B/IFIH1/IFNB1/IL12B/IL2RA/IRF7/JAK3/MAPK8/MX1/MX2/NFKB1/NFKBIA/OAS1/OAS2/OAS3/PIK3CA/RAB9A/STAT1/STAT5A/TLR2/TLR4/TLR7/TNFAIP3	32
hsa05134	hsa05134	Legionellosis	18/785	57/8157	3.44e-06	0.000109332	7.34e-05	BCL2L13/CASP7/CR1/CXCL1/CXCL2/CXCL3/HSPA1A/HSPA1B/IL12B/ITGAM/NAIP/NFKB1/NFKB2/NFKBIA/TLR2/TLR4/TLR5/TNF	18
hsa04620	hsa04620	Toll-like receptor signaling pathway	26/785	104/8157	3.72e-06	0.000109332	7.34e-05	AKT3/CCL3/CCL3L1/CCL3L3/CCL5/CD80/CD86/CXCL11/CXCL9/IFNB1/IL12B/IRF7/MAPK11/MAPK13/MAPK8/NFKB1/NFKBIA/PIK3CA/STAT1/TLR1/TLR2/TLR4/TLR5/TLR6/TLR7/TNF	26
hsa05323	hsa05323	Rheumatoid arthritis	24/785	93/8157	4.84e-06	0.000127194	8.54e-05	ATP6V0E2/CCL20/CCL3/CCL3L1/CCL3L3/CCL5/CD80/CD86/CSF1/CXCL1/CXCL2/CXCL3/HLA-DMA/HLA-DMB/HLA-DOB/ICAM1/IL15/IL23A/TGFB1/TLR2/TLR4/TNF/TNFRSF11A/TNFSF13B	24
hsa05145	hsa05145	Toxoplasmosis	27/785	112/8157	5.12e-06	0.000127194	8.54e-05	AKT3/ALOX5/BCL2/BCL2L1/BIRC2/BIRC3/CCR5/HLA-DMA/HLA-DMB/HLA-DOB/HSPA1A/HSPA1B/IL12B/LAMA2/LAMB1/LDLR/MAPK11/MAPK13/MAPK8/NFKB1/NFKBIA/PIK3R6/STAT1/TGFB1/TLR2/TLR4/TNF	27
hsa04145	hsa04145	Phagosome	33/785	152/8157	5.59e-06	0.000128887	8.65e-05	ATP6V0E2/CD36/CLEC4M/DYNC2H1/FCGR2B/FCGR3A/HLA-B/HLA-DMA/HLA-DMB/HLA-DOB/HLA-F/HLA-G/ITGA5/ITGAM/ITGB5/MARCO/MRC2/MSR1/NCF1/NCF2/OLR1/RAB5B/TAP1/TAP2/TFRC/THBS1/TLR2/TLR4/TLR6/TUBA1C/TUBA4A/TUBB2A/TUBB2B	33
hsa05140	hsa05140	Leishmaniasis	21/785	77/8157	7.41e-06	0.000159611	0.000107153	CR1/FCGR3A/HLA-DMA/HLA-DMB/HLA-DOB/IL12B/ITGA4/ITGAM/MAPK11/MAPK13/MARCKSL1/NCF1/NCF2/NFKB1/NFKBIA/PTPN6/STAT1/TGFB1/TLR2/TLR4/TNF	21
hsa05142	hsa05142	Chagas disease	25/785	102/8157	8.34e-06	0.000168278	0.000112971	ACE/AKT3/C1QA/C1QC/CCL3/CCL3L1/CCL3L3/CCL5/CFLAR/GNA11/IFNB1/IL12B/MAPK11/MAPK13/MAPK8/NFKB1/NFKBIA/PIK3CA/PLCB2/PPP2R1B/TGFB1/TLR2/TLR4/TLR6/TNF	25
hsa05166	hsa05166	Human T-cell leukemia virus 1 infection	42/785	222/8157	1.27e-05	0.000241616	0.000162206	ADCY8/AKT3/BCL2L1/CCNE1/CDK2/CDKN1A/CDKN2A/CDKN2B/CHEK2/EGR1/EGR2/ESPL1/FDPS/FOSL1/HLA-B/HLA-DMA/HLA-DMB/HLA-DOB/HLA-F/HLA-G/ICAM1/IL15/IL15RA/IL2RA/JAK3/KAT2A/MAP3K1/MAPK8/MMP7/NFKB1/NFKB2/NFKBIA/NRP1/PIK3CA/PRKACA/PRKACB/RELB/SMAD3/STAT5A/TGFB1/TLN2/TNF	42
hsa05414	hsa05414	Dilated cardiomyopathy	23/785	96/8157	2.82e-05	0.000496906	0.000333591	ADCY8/ATP2A3/CACNA1C/CACNA2D4/CACNB1/CACNB3/ITGA10/ITGA2B/ITGA4/ITGA5/ITGB5/ITGB8/LAMA2/MYH7/PRKACA/PRKACB/SGCB/TGFB1/TNF/TNNT2/TPM1/TPM2/TTN	23
hsa05410	hsa05410	Hypertrophic cardiomyopathy	22/785	90/8157	3.01e-05	0.000496906	0.000333591	ACE/ATP2A3/CACNA1C/CACNA2D4/CACNB1/CACNB3/EDN1/ITGA10/ITGA2B/ITGA4/ITGA5/ITGB5/ITGB8/LAMA2/MYH7/SGCB/TGFB1/TNF/TNNT2/TPM1/TPM2/TTN	22
hsa05202	hsa05202	Transcriptional misregulation in cancer	37/785	193/8157	3.08e-05	0.000496906	0.000333591	BCL2A1/BCL2L1/BCL6/BIRC2/BIRC3/CD86/CDKN1A/CEBPA/CSF1R/DOT1L/ETV7/FLI1/FLT3/FOXO1/GADD45A/GADD45B/HHEX/ID2/IGF1R/IGFBP3/ITGAM/LMO2/MAF/MEIS1/MET/NFKB1/NFKBIZ/NR4A3/PLAT/PML/PPARG/RARA/REL/RXRA/TRAF1/TSPAN7/ZEB1	37
hsa04666	hsa04666	Fc gamma R-mediated phagocytosis	23/785	97/8157	3.37e-05	0.000518496	0.000348086	ACTR3C/AKT3/ASAP2/BIN1/DOCK1/FCGR2B/FCGR3A/INPP5D/LIMK1/MARCKS/MARCKSL1/NCF1/PIK3CA/PIP5K1B/PLA2G4E/PLD1/PRKCE/SCIN/SPHK1/SYK/VAV1/VAV2/VAV3	23
hsa04621	hsa04621	NOD-like receptor signaling pathway	35/785	184/8157	5.93e-05	0.000871255	0.000584907	AIM2/ANTXR2/BCL2/BCL2L1/BIRC2/BIRC3/CCL5/CXCL1/CXCL2/CXCL3/GBP1/GBP4/IFNB1/IRF7/MAPK11/MAPK13/MAPK8/NAIP/NAMPT/NFKB1/NFKBIA/NLRP3/OAS1/OAS2/OAS3/PLCB2/RIPK2/STAT1/TANK/TLR4/TNF/TNFAIP3/TRAF2/TRPM2/TXN	35
hsa05146	hsa05146	Amoebiasis	23/785	102/8157	7.82e-05	0.00109808	0.000737183	COL1A1/COL4A2/CXCL1/CXCL2/CXCL3/GNA11/IL12B/ITGAM/LAMA2/LAMB1/NFKB1/PIK3CA/PLCB2/PRKACA/PRKACB/RAB5B/SERPINB10/SERPINB9/TGFB1/TLR2/TLR4/TNF/VCL	23
hsa05222	hsa05222	Small cell lung cancer	21/785	92/8157	0.000131672	0.00177208	0.00118967	AKT3/BCL2/BCL2L1/BIRC2/BIRC3/CCNE1/CDK2/CDKN1A/CDKN2B/COL4A2/GADD45A/GADD45B/ITGA2B/LAMA2/LAMB1/NFKB1/NFKBIA/PIK3CA/RXRA/TRAF1/TRAF2	21
hsa04261	hsa04261	Adrenergic signaling in cardiomyocytes	29/785	150/8157	0.000186836	0.00241392	0.00162056	ADCY8/ADRA1A/AKT3/ATP1A3/ATP1A4/ATP1B3/ATP2A3/BCL2/CACNA1C/CACNA2D4/CACNB1/CACNB3/FXYD2/KCNE1/MAPK11/MAPK13/MYH7/PIK3R6/PLCB2/PPP2R1B/PPP2R3A/PRKACA/PRKACB/RAPGEF3/RPS6KA5/SCN7A/TNNT2/TPM1/TPM2	29
hsa05133	hsa05133	Pertussis	18/785	76/8157	0.000240033	0.00298195	0.00200189	C1QA/C1QC/C4A/C5/CASP7/IL12B/IL23A/IRF1/ITGA5/ITGAM/MAPK11/MAPK13/MAPK8/NFKB1/NLRP3/SERPING1/TLR4/TNF	18
hsa05321	hsa05321	Inflammatory bowel disease	16/785	65/8157	0.000329256	0.00393888	0.00264432	HLA-DMA/HLA-DMB/HLA-DOB/IL12B/IL23A/IL23R/MAF/NFKB1/SMAD3/STAT1/STAT4/TGFB1/TLR2/TLR4/TLR5/TNF	16
hsa04640	hsa04640	Hematopoietic cell lineage	21/785	99/8157	0.00038785	0.00447413	0.00300365	CD36/CD5/CD55/CR1/CSF1/CSF1R/CSF2RA/FCER2/FLT3/GP1BA/HLA-DMA/HLA-DMB/HLA-DOB/IL2RA/IL7R/ITGA2B/ITGA4/ITGA5/ITGAM/TFRC/TNF	21
hsa04933	hsa04933	AGE-RAGE signaling pathway in diabetic complications	21/785	100/8157	0.000447549	0.00498477	0.00334647	AKT3/BCL2/COL1A1/COL4A2/EDN1/EGR1/FOXO1/ICAM1/MAPK11/MAPK13/MAPK8/NFKB1/PIK3CA/PIM1/PLCB2/PRKCE/SMAD3/STAT1/STAT5A/TGFB1/TNF	21
hsa04210	hsa04210	Apoptosis	26/785	136/8157	0.000474161	0.00510513	0.00342727	AKT3/BCL2/BCL2A1/BCL2L1/BIRC2/BIRC3/CASP7/CFLAR/CTSC/CTSF/ERN1/GADD45A/GADD45B/LMNB1/LMNB2/MAPK8/NFKB1/NFKBIA/PIK3CA/PMAIP1/TNF/TNFSF10/TRAF1/TRAF2/TUBA1C/TUBA4A	26
hsa04010	hsa04010	MAPK signaling pathway	46/785	294/8157	0.000584162	0.00608659	0.00408616	AKT3/CACNA1A/CACNA1C/CACNA2D4/CACNB1/CACNB3/CSF1/CSF1R/DUSP1/DUSP2/DUSP4/DUSP5/DUSP7/DUSP8/EFNA5/FGFR1/FLT3/GADD45A/GADD45B/GNG12/HGF/HSPA1A/HSPA1B/IGF1R/MAP3K1/MAP3K13/MAP4K1/MAP4K4/MAPK11/MAPK13/MAPK8/MET/NFKB1/NFKB2/NR4A1/PDGFRA/PLA2G4E/PRKACA/PRKACB/PTPN7/RELB/RPS6KA5/STK4/TGFB1/TNF/TRAF2	46
hsa04630	hsa04630	JAK-STAT signaling pathway	29/785	162/8157	0.00071295	0.00719634	0.00483118	AKT3/BCL2/BCL2L1/CDKN1A/CRLF2/CSF2RA/IFNB1/IFNL1/IFNLR1/IL12B/IL15/IL15RA/IL22RA2/IL23A/IL23R/IL2RA/IL7R/JAK3/PDGFRA/PIK3CA/PIM1/PRLR/PTPN6/SOCS2/SOCS3/STAT1/STAT4/STAT5A/TSLP	29
hsa04625	hsa04625	C-type lectin receptor signaling pathway	21/785	104/8157	0.00077359	0.00757036	0.00508227	AKT3/BCL3/CCL17/CCL22/CLEC4M/EGR2/IL12B/IL23A/IRF1/MAPK11/MAPK13/MAPK8/NFKB1/NFKB2/NFKBIA/NLRP3/PIK3CA/RELB/STAT1/SYK/TNF	21
hsa04622	hsa04622	RIG-I-like receptor signaling pathway	16/785	70/8157	0.000797628	0.00757036	0.00508227	DHX58/IFIH1/IFNB1/IL12B/IRF7/ISG15/MAP3K1/MAPK11/MAPK13/MAPK8/NFKB1/NFKBIA/RNF125/TANK/TNF/TRAF2	16
hsa04015	hsa04015	Rap1 signaling pathway	35/785	210/8157	0.000831416	0.00757036	0.00508227	ADCY8/ADORA2A/ADORA2B/AKT3/ARAP3/CDH1/CSF1/CSF1R/EFNA5/EVL/FGFR1/GRIN1/HGF/IGF1R/ITGA2B/ITGAM/LCP2/LPAR3/LPAR5/MAPK11/MAPK13/MET/PDGFRA/PFN2/PIK3CA/PLCB2/PRKD1/RAPGEF3/RAPGEF5/RGS14/THBS1/TLN2/VAV1/VAV2/VAV3	35
hsa05412	hsa05412	Arrhythmogenic right ventricular cardiomyopathy	17/785	77/8157	0.000843756	0.00757036	0.00508227	ATP2A3/CACNA1C/CACNA2D4/CACNB1/CACNB3/CDH2/DSG2/DSP/ITGA10/ITGA2B/ITGA4/ITGA5/ITGB5/ITGB8/LAMA2/PKP2/SGCB	17
hsa05152	hsa05152	Tuberculosis	31/785	180/8157	0.000930745	0.00812516	0.00545472	AKT3/BCL2/CLEC4M/CR1/CYP27B1/FCGR2B/FCGR3A/HLA-DMA/HLA-DMB/HLA-DOB/IFNB1/IL12B/IL23A/IRAK2/ITGAM/MAPK11/MAPK13/MAPK8/MRC2/NFKB1/RAB5B/RIPK2/SPHK1/STAT1/SYK/TGFB1/TLR1/TLR2/TLR4/TLR6/TNF	31
hsa04659	hsa04659	Th17 cell differentiation	21/785	108/8157	0.00128724	0.0106786	0.00716894	EBI3/HLA-DMA/HLA-DMB/HLA-DOB/IL23A/IL23R/IL27/IL2RA/IRF4/JAK3/MAPK11/MAPK13/MAPK8/NFKB1/NFKBIA/RARA/RXRA/SMAD3/STAT1/STAT5A/TGFB1	21
hsa04115	hsa04115	p53 signaling pathway	16/785	73/8157	0.00128937	0.0106786	0.00716894	BCL2/BCL2L1/CCNE1/CDK2/CDKN1A/CDKN2A/CHEK2/GADD45A/GADD45B/IGFBP3/PERP/PMAIP1/SESN3/SFN/STEAP3/THBS1	16
hsa05416	hsa05416	Viral myocarditis	14/785	60/8157	0.0013467	0.0108746	0.00730054	CD55/CD80/CD86/EIF4G3/HLA-B/HLA-DMA/HLA-DMB/HLA-DOB/HLA-F/HLA-G/ICAM1/LAMA2/MYH7/SGCB	14
hsa05163	hsa05163	Human cytomegalovirus infection	36/785	225/8157	0.00150171	0.0115546	0.00775702	ADCY8/AKT3/CCL3/CCL3L1/CCL3L3/CCL5/CCR1/CCR5/CDKN1A/CDKN2A/CX3CL1/CXCR2/CXCR4/EIF4EBP1/GNA11/GNG12/GNG7/HLA-B/HLA-F/HLA-G/IFNB1/MAPK11/MAPK13/NFKB1/NFKBIA/PDGFRA/PIK3CA/PLCB2/PRKACA/PRKACB/PTGER4/PTK2B/TAP1/TAP2/TNF/TRAF2	36
hsa05161	hsa05161	Hepatitis B	28/785	162/8157	0.00152615	0.0115546	0.00775702	AKT3/BCL2/CCNE1/CDK2/CDKN1A/EGR2/HSPG2/IFIH1/IFNB1/IRF7/JAK3/MAP3K1/MAPK11/MAPK13/MAPK8/NFKB1/NFKBIA/PIK3CA/PTK2B/SMAD3/STAT1/STAT4/STAT5A/TGFB1/TLR2/TLR4/TNF/YWHAQ	28
hsa04512	hsa04512	ECM-receptor interaction	18/785	88/8157	0.00153823	0.0115546	0.00775702	AGRN/CD36/COL1A1/COL4A2/COL9A3/GP1BA/HMMR/HSPG2/ITGA10/ITGA2B/ITGA4/ITGA5/ITGB5/ITGB8/LAMA2/LAMB1/SDC4/THBS1	18
hsa05164	hsa05164	Influenza A	29/785	171/8157	0.00171479	0.0125881	0.00845088	AKT3/CCL5/EIF2AK2/FDPS/HLA-DMA/HLA-DMB/HLA-DOB/ICAM1/IFIH1/IFNB1/IL12B/IRF7/MX1/MX2/NFKB1/NFKBIA/NLRP3/OAS1/OAS2/OAS3/PIK3CA/PML/RSAD2/SOCS3/STAT1/TLR4/TLR7/TNF/TNFSF10	29
hsa00100	hsa00100	Steroid biosynthesis	7/785	20/8157	0.00188024	0.0134959	0.00906031	CYP27B1/DHCR7/FDFT1/LIPA/LSS/MSMO1/SQLE	7
hsa04071	hsa04071	Sphingolipid signaling pathway	22/785	119/8157	0.00197589	0.0136129	0.00913882	ADORA1/ADORA3/AKT3/BCL2/CERS4/CERS6/MAPK11/MAPK13/MAPK8/NFKB1/PIK3CA/PLCB2/PLD1/PPP2R1B/PPP2R3A/PRKCE/S1PR1/S1PR5/SGPP2/SPHK1/TNF/TRAF2	22
hsa04514	hsa04514	Cell adhesion molecules	27/785	157/8157	0.00198082	0.0136129	0.00913882	CADM1/CD274/CD80/CD86/CDH1/CDH2/CLDN9/CNTNAP1/ESAM/HLA-B/HLA-DMA/HLA-DMB/HLA-DOB/HLA-F/HLA-G/ICAM1/ITGA4/ITGAM/ITGB8/L1CAM/MPZ/NLGN4Y/NRXN2/PTPRD/PTPRF/PTPRS/SDC4	27
hsa04925	hsa04925	Aldosterone synthesis and secretion	19/785	98/8157	0.00222617	0.0149514	0.0100374	ADCY8/ATP1A3/ATP1A4/ATP1B3/CACNA1C/CAMK1/CAMK1G/CAMK4/CYP21A2/DAGLA/GNA11/LDLR/NR4A1/NR4A2/PLCB2/PRKACA/PRKACB/PRKCE/PRKD1	19
hsa04360	hsa04360	Axon guidance	30/785	182/8157	0.00226817	0.0149514	0.0100374	ABLIM1/CXCR4/EFNA5/EFNB1/EFNB2/EPHB6/FES/FZD3/L1CAM/LIMK1/MET/NCK2/NRP1/NTN1/PIK3CA/PLXNA2/PLXNC1/RGMA/RND1/ROBO1/SEMA3G/SEMA4C/SEMA6A/SEMA6B/SEMA7A/SRGAP3/SSH1/TRPC1/UNC5B/UNC5C	30
hsa05330	hsa05330	Allograft rejection	10/785	38/8157	0.00249828	0.0161008	0.0108091	CD80/CD86/HLA-B/HLA-DMA/HLA-DMB/HLA-DOB/HLA-F/HLA-G/IL12B/TNF	10
hsa04020	hsa04020	Calcium signaling pathway	37/785	240/8157	0.00254224	0.0161008	0.0108091	ADCY8/ADORA2A/ADORA2B/ADRA1A/ASPH/ATP2A3/CACNA1A/CACNA1C/CAMK1/CAMK1G/CAMK4/CASQ1/CHRNA7/CXCR4/CYSLTR2/FGFR1/GDNF/GNA11/GRIN1/HGF/HRH1/HRH2/HTR2B/MCOLN2/MET/MST1R/PDGFRA/PHKA1/PLCB2/PRKACA/PRKACB/PTAFR/PTK2B/RYR1/RYR3/SPHK1/TPCN1	37
hsa05135	hsa05135	Yersinia infection	24/785	137/8157	0.00267838	0.0166369	0.011169	ACTR3C/AKT3/DOCK1/IFNB1/ITGA4/ITGA5/LCP2/LIMK1/MAPK11/MAPK13/MAPK8/NFKB1/NFKBIA/NLRP3/PIK3CA/PIP5K1B/PTK2B/SKAP2/TLR4/TNF/TRAF2/VAV1/VAV2/VAV3	24
hsa04151	hsa04151	PI3K-Akt signaling pathway	50/785	354/8157	0.00336075	0.0204815	0.01375	AKT3/BCL2/BCL2L1/CCNE1/CDK2/CDKN1A/COL1A1/COL4A2/COL9A3/CSF1/CSF1R/EFNA5/EIF4EBP1/FGFR1/FLT3/GNG12/GNG7/HGF/IFNB1/IGF1R/IL2RA/IL7R/ITGA10/ITGA2B/ITGA4/ITGA5/ITGB5/ITGB8/JAK3/LAMA2/LAMB1/LPAR3/LPAR5/LPAR6/MET/MYB/NFKB1/NR4A1/PDGFRA/PIK3CA/PIK3R6/PPP2R1B/PPP2R3A/PRLR/RXRA/SYK/THBS1/TLR2/TLR4/YWHAQ	50
hsa00650	hsa00650	Butanoate metabolism	8/785	28/8157	0.00384393	0.0225468	0.0151365	ABAT/ACAT2/ACSM5/ALDH5A1/BDH1/EHHADH/HADH/HMGCS1	8
hsa05165	hsa05165	Human papillomavirus infection	47/785	331/8157	0.0039662	0.0225468	0.0151365	AKT3/ATP6V0E2/AXIN2/CCNE1/CDK2/CDKN1A/COL1A1/COL4A2/COL9A3/EIF2AK2/EIF4EBP1/FOXO1/FZD1/FZD2/FZD3/FZD7/HES1/HES4/HLA-B/HLA-F/HLA-G/IFNB1/IRF1/ISG15/ITGA10/ITGA2B/ITGA4/ITGA5/ITGB5/ITGB8/LAMA2/LAMB1/MAML3/MX1/MX2/NFKB1/NOTCH4/OASL/PIK3CA/PPP2R1B/PPP2R3A/PRKACA/PRKACB/PTGER4/STAT1/THBS1/TNF	47
hsa05205	hsa05205	Proteoglycans in cancer	32/785	205/8157	0.00396932	0.0225468	0.0151365	AKT3/CDKN1A/COL1A1/ESR1/FGFR1/FZD1/FZD2/FZD3/FZD7/HGF/HSPG2/IGF1R/IL12B/ITGA5/ITGB5/MAPK11/MAPK13/MET/PIK3CA/PRKACA/PRKACB/PTPN6/SDC4/TFAP4/TGFB1/THBS1/TLR2/TLR4/TNF/VAV1/VAV2/VAV3	32
hsa05221	hsa05221	Acute myeloid leukemia	14/785	67/8157	0.00403757	0.0225468	0.0151365	AKT3/BCL2A1/CEBPA/CSF1R/EIF4EBP1/FLT3/ITGAM/NFKB1/PIK3CA/PIM1/PIM2/PML/RARA/STAT5A	14
hsa05160	hsa05160	Hepatitis C	26/785	157/8157	0.00404866	0.0225468	0.0151365	AKT3/CDK2/CDKN1A/CFLAR/CLDN9/EIF2AK2/IFIT1/IFNB1/IRF7/LDLR/MX1/MX2/NFKB1/NFKBIA/OAS1/OAS2/OAS3/PIK3CA/PPP2R1B/RSAD2/RXRA/SOCS3/STAT1/TNF/TRAF2/YWHAQ	26
hsa04936	hsa04936	Alcoholic liver disease	24/785	142/8157	0.00432019	0.0236512	0.015878	AKT3/ALDH2/ALDH7A1/C1QA/C1QC/C3AR1/C4A/C5/CXCL1/CXCL2/CXCL3/FASN/FOXO1/IFNB1/IL12B/LPIN2/MAPK11/MAPK13/MAPK8/NFKB1/NFKBIA/SCD/TLR4/TNF	24
hsa04664	hsa04664	Fc epsilon RI signaling pathway	14/785	68/8157	0.00464646	0.0250134	0.0167925	AKT3/ALOX5/INPP5D/LCP2/MAPK11/MAPK13/MAPK8/PIK3CA/PLA2G4E/SYK/TNF/VAV1/VAV2/VAV3	14
hsa00380	hsa00380	Tryptophan metabolism	10/785	42/8157	0.00546743	0.0289505	0.0194355	ACAT2/ALDH2/ALDH7A1/AOC1/EHHADH/HADH/IDO1/IDO2/IL4I1/KYNU	10
hsa04672	hsa04672	Intestinal immune network for IgA production	11/785	49/8157	0.00587817	0.0306234	0.0205586	CD80/CD86/CXCR4/HLA-DMA/HLA-DMB/HLA-DOB/IL15/IL15RA/ITGA4/TGFB1/TNFSF13B	11
hsa04917	hsa04917	Prolactin signaling pathway	14/785	70/8157	0.00608668	0.0311378	0.020904	AKT3/ESR1/IRF1/MAPK11/MAPK13/MAPK8/NFKB1/PIK3CA/PRLR/SOCS2/SOCS3/STAT1/STAT5A/TNFRSF11A	14
hsa04658	hsa04658	Th1 and Th2 cell differentiation	17/785	92/8157	0.00616973	0.0311378	0.020904	HLA-DMA/HLA-DMB/HLA-DOB/IL12B/IL2RA/JAK3/MAF/MAML3/MAPK11/MAPK13/MAPK8/NFKB1/NFKBIA/RUNX3/STAT1/STAT4/STAT5A	17
hsa04610	hsa04610	Complement and coagulation cascades	16/785	85/8157	0.00646642	0.0319346	0.0214389	C1QA/C1QC/C3AR1/C4A/C5/CD55/CFI/CLU/CR1/F13A1/ITGAM/PLAT/PROC/PROS1/SERPING1/TFPI	16
hsa04940	hsa04940	Type I diabetes mellitus	10/785	43/8157	0.00652533	0.0319346	0.0214389	CD80/CD86/HLA-B/HLA-DMA/HLA-DMB/HLA-DOB/HLA-F/HLA-G/IL12B/TNF	10
hsa05144	hsa05144	Malaria	11/785	50/8157	0.00689837	0.0329087	0.0220929	CD36/CR1/HGF/ICAM1/LRP1/MET/TGFB1/THBS1/TLR2/TLR4/TNF	11
hsa04024	hsa04024	cAMP signaling pathway	33/785	221/8157	0.00692816	0.0329087	0.0220929	ADCY8/ADORA1/ADORA2A/AKT3/ARAP3/ATP1A3/ATP1A4/ATP1B3/ATP2A3/CACNA1C/CAMK4/CFTR/CRH/EDN1/FXYD2/GABBR1/GIPR/GRIN1/HCAR3/MAPK8/NFKB1/NFKBIA/PDE3B/PDE4B/PIK3CA/PLD1/PRKACA/PRKACB/RAPGEF3/SUCNR1/VAV1/VAV2/VAV3	33
hsa04350	hsa04350	TGF-beta signaling pathway	17/785	94/8157	0.00768595	0.0359792	0.0241542	ACVR1C/BMP6/CDKN2B/FBN1/GREM1/ID2/ID3/INHBA/NBL1/PPP2R1B/RGMA/SMAD3/SMAD9/TGFB1/TGIF1/THBS1/TNF	17
hsa05132	hsa05132	Salmonella infection	36/785	249/8157	0.00825722	0.0381012	0.0255787	ACTR3C/AKT3/ARL8B/BCL2/BIRC2/BIRC3/CASP7/CYTH1/DYNC2H1/DYNLT1/MAPK11/MAPK13/MAPK8/MLKL/NAIP/NFKB1/NFKBIA/NLRP3/PFN2/PIK3CA/PODXL/RAB5B/RAB9A/RIPK2/TLR2/TLR4/TLR5/TLR6/TNF/TNFSF10/TRAF2/TUBA1C/TUBA4A/TUBB2A/TUBB2B/TXN	36
hsa04510	hsa04510	Focal adhesion	30/785	201/8157	0.00980592	0.04461	0.0299484	AKT3/ARHGAP5/BCL2/BIRC2/BIRC3/COL1A1/COL4A2/COL9A3/DOCK1/HGF/IGF1R/ITGA10/ITGA2B/ITGA4/ITGA5/ITGB5/ITGB8/LAMA2/LAMB1/MAPK8/MET/PDGFRA/PIK3CA/PIP5K1B/THBS1/TLN2/VAV1/VAV2/VAV3/VCL	30
hsa04930	hsa04930	Type II diabetes mellitus	10/785	46/8157	0.0106671	0.047854	0.0321262	CACNA1A/CACNA1C/IRS2/MAFA/MAPK8/PIK3CA/PRKCE/SOCS2/SOCS3/TNF	10
hsa04919	hsa04919	Thyroid hormone signaling pathway	20/785	121/8157	0.0111175	0.049191	0.0330238	AKT3/ATP1A3/ATP1A4/ATP1B3/ATP2A3/ESR1/FOXO1/FXYD2/KAT2A/MED12L/MYH7/NOTCH4/PFKM/PIK3CA/PLCB2/PRKACA/PRKACB/RXRA/STAT1/TBC1D4	20
Abbreviation: KEGG, Kyoto Encyclopedia of Genes and Genome pathway enrichment analyses
